# Supplementary material for: Prevalence and risk factors for hepatitis C virus infection in an informal settlement in Karachi, Pakistan
Source: PLOS Glob Public Health. 2023 Sep 20;3(9):e0002076. doi: 10.1371/journal.pgph.0002076 (PMC10511086; doi:10.1371/journal.pgph.0002076)
Supplement: S1 File — (CSV) [file pgph.0002076.s001.csv]

rdt_result	pcr_res	.gender	age	.transfusion	.fishing	.dentist	.injection	.injection_num2	hcv_prevent_razors	.hcv_knowledge	hcv_prevent_contact	hcv_prevent_nosay	hcv_prevent_baby	hcv_prevent_mossie	hcv_prevent_toothbrush	hcv_prevent_injections	hcv_prevent_contactskin	hcv_prevent_bodyfluids	hcv_prevent_safesex	hcv_prevent_safeblood	hcv_prevent_disposablesyringe	hcv_prevent_peros	hcv_prevent_other1	grid_no_anonymised
0	0	1	28	1	0	0	1	2	0	1	1	0	1	0	0	0	1	0	0	1	0	0	0	563241
0	0	0	35	0	0	NA	0	0	0	0	0	1	0	0	0	0	0	0	0	0	0	0	0	563241
0	0	0	34	0	0	0	1	1	1	1	0	0	0	0	0	0	1	0	0	0	0	0	0	412356
0	0	0	19	0	0	0	0	0	0	1	0	0	0	0	1	0	0	0	0	0	1	0	0	412356
0	0	1	22	0	0	1	1	4	0	1	0	0	0	0	1	0	0	0	0	1	0	0	0	412356
0	0	0	21	0	0	0	0	0	1	1	0	0	0	0	0	0	0	0	0	1	0	0	0	412356
0	0	1	60	0	0	0	0	0	0	0	0	1	0	0	0	0	0	0	0	0	0	0	0	256134
0	0	1	36	0	0	1	0	0	0	0	0	1	0	0	0	0	0	0	0	0	0	0	0	256134
0	0	0	63	0	0	0	1	1	0	1	0	0	0	0	1	1	0	0	0	0	1	0	0	256134
0	0	1	57	0	0	0	1	1	0	1	0	0	0	0	1	1	0	0	0	0	0	0	0	256134
0	0	1	32	0	0	0	1	2	0	1	1	0	0	0	1	0	0	0	0	1	0	1	0	256134
0	0	1	14	0	0	0	1	2	0	0	0	1	0	0	0	0	0	0	0	0	0	0	0	256134
1	NA	1	50	1	0	NA	1	NA	0	1	0	0	0	0	0	1	0	0	0	0	1	1	0	134562
0	0	0	34	0	1	0	1	NA	0	0	0	1	0	0	0	0	0	0	0	0	0	0	0	134562
1	0	1	55	0	1	1	1	3	0	1	0	0	0	0	0	0	0	0	0	0	1	0	0	134562
0	0	1	34	0	0	NA	0	0	0	1	0	0	0	0	0	0	0	0	0	0	1	0	0	134562
0	0	0	24	0	0	0	0	0	0	1	0	0	0	0	0	0	0	0	0	0	1	0	0	314562
0	0	1	21	0	0	0	0	0	0	0	1	0	0	1	0	0	0	0	0	0	0	1	0	314562
0	0	0	15	0	0	0	0	0	0	0	0	0	0	1	0	0	0	0	0	0	0	1	0	314562
0	0	1	23	0	0	0	0	0	0	1	0	0	0	0	0	0	0	0	0	0	1	0	0	314562
0	0	1	23	0	0	0	1	2	0	1	0	0	0	1	0	0	0	1	0	0	0	0	0	314562
0	0	1	55	0	0	0	1	3	0	0	0	1	0	0	0	0	0	0	0	0	0	0	0	314562
0	0	0	45	0	0	0	NA	NA	0	0	0	1	0	0	0	0	0	0	0	0	0	0	0	314562
0	0	1	21	0	0	0	0	0	0	1	0	0	0	1	0	0	0	0	0	0	1	1	0	314562
1	0	0	48	1	0	1	1	15	0	1	0	0	0	0	0	0	0	0	0	0	1	0	0	314562
0	0	1	40	0	0	0	0	0	0	1	0	0	0	0	0	1	1	0	0	0	0	0	0	314562
0	0	1	42	0	0	1	1	NA	0	0	0	1	0	0	0	0	0	0	0	0	0	0	0	423516
0	0	1	18	0	0	0	0	0	0	0	0	1	0	0	0	0	0	0	0	0	0	0	0	423516
0	0	1	21	0	0	0	1	4	0	0	0	1	0	0	0	0	0	0	0	0	0	0	0	423516
0	0	0	58	0	0	0	0	0	0	0	0	1	0	0	0	0	0	0	0	0	0	0	0	423516
0	0	1	50	0	0	0	0	0	0	0	0	1	0	0	0	0	0	0	0	0	0	0	0	423516
0	0	1	80	0	0	0	1	NA	0	1	0	0	0	0	0	0	0	1	0	1	1	0	0	423516
0	0	0	12	0	0	0	0	0	0	0	0	1	0	0	0	0	0	0	0	0	0	0	0	423516
0	0	1	16	1	0	0	1	1	0	0	0	1	0	0	0	0	0	0	0	0	0	0	0	423516
0	0	1	19	0	0	NA	0	0	0	1	0	0	0	0	1	0	0	0	0	0	1	0	0	423516
0	0	1	18	0	0	NA	0	0	0	0	0	1	0	0	0	0	0	0	0	0	0	0	0	423516
0	0	1	50	0	0	0	0	0	1	1	0	0	0	0	0	0	0	1	0	1	1	0	0	423516
0	0	0	25	0	0	0	1	NA	0	0	0	1	0	0	0	0	0	0	0	0	0	0	0	326415
0	0	0	21	0	0	0	0	0	0	0	0	1	0	0	0	0	0	0	0	0	0	0	0	326415
0	0	0	22	0	0	1	1	2	0	0	0	1	0	0	0	0	0	0	0	0	0	0	0	326415
0	0	1	50	1	0	0	0	0	1	1	0	0	0	0	0	0	0	0	0	0	0	0	0	326415
0	0	1	50	0	0	0	1	1	1	1	0	0	0	0	0	0	0	0	0	0	0	0	0	326415
0	0	1	25	0	0	0	0	0	1	1	0	0	0	0	0	0	0	0	0	0	0	0	0	326415
0	0	1	43	0	0	0	0	0	1	1	0	0	0	0	0	0	0	0	0	0	0	0	0	326415
1	1	0	52	0	0	0	0	0	1	1	0	0	0	0	0	0	0	0	0	0	0	0	0	326415
0	0	1	18	NA	0	0	NA	NA	0	1	0	0	0	0	0	0	0	0	0	0	1	0	0	254136
0	0	1	65	NA	0	NA	NA	NA	0	1	0	0	0	0	0	0	0	0	0	0	1	0	0	254136
0	0	0	54	0	0	0	1	2	1	1	0	0	0	0	0	0	0	0	0	1	1	0	0	254136
1	1	0	45	0	1	0	1	6	1	1	0	0	0	0	0	0	0	0	0	0	1	0	0	254136
0	0	1	23	0	0	NA	NA	NA	0	1	0	0	0	0	0	0	0	0	0	0	1	0	0	254136
0	0	1	20	NA	0	NA	NA	NA	0	1	0	0	0	0	0	0	0	0	0	0	1	0	0	254136
0	0	0	30	0	1	0	0	0	1	1	0	0	0	0	0	0	0	0	0	0	1	0	0	254136
0	0	1	12	0	0	0	1	2	0	0	0	1	0	0	0	0	0	0	0	0	0	0	0	254136
0	0	0	21	0	0	0	0	0	0	1	0	0	0	0	0	0	0	0	0	0	1	0	0	254136
0	0	1	65	NA	0	NA	NA	NA	0	0	0	1	0	0	0	0	0	0	0	0	0	0	0	254136
0	0	1	35	NA	0	NA	NA	NA	0	1	0	0	0	0	0	0	0	0	0	0	1	0	0	254136
1	NA	1	25	0	0	0	1	2	0	1	0	0	0	0	0	0	0	0	0	0	1	0	0	254136
0	0	1	18	0	0	0	1	2	0	1	0	0	0	0	0	0	0	0	0	0	1	0	0	254136
0	0	1	27	NA	0	NA	NA	NA	0	1	0	0	0	0	0	0	0	0	0	0	1	0	0	254136
0	0	1	35	0	0	0	0	0	1	1	0	0	0	0	0	0	0	0	0	0	0	0	0	254136
0	0	1	19	0	0	0	1	2	0	1	0	0	0	0	0	0	0	0	0	0	1	0	0	254136
0	0	1	35	0	1	0	1	2	0	1	0	0	0	0	0	0	0	0	0	0	1	0	0	254136
0	0	1	13	0	0	0	0	0	0	0	0	1	0	0	0	0	0	0	0	0	0	0	0	532164
0	0	0	68	0	1	0	0	0	0	0	0	1	0	0	0	0	0	0	0	0	0	0	0	532164
0	0	1	30	0	0	0	0	0	0	0	0	1	0	0	0	0	0	0	0	0	0	0	0	532164
0	0	1	28	0	0	0	0	0	1	1	0	0	0	0	1	1	1	1	1	1	1	0	0	532164
1	0	0	70	0	0	1	0	0	0	0	0	1	0	0	0	0	0	0	0	0	0	0	0	532164
0	0	1	27	0	0	0	0	0	0	0	0	1	0	0	0	0	0	0	0	0	0	0	0	413625
0	0	1	14	0	0	0	0	0	1	1	0	0	0	0	0	0	0	0	0	0	0	0	0	413625
0	0	1	32	0	0	0	0	0	0	0	0	1	0	0	0	0	0	0	0	0	0	0	0	413625
0	0	0	30	0	1	0	1	3	0	0	0	1	0	0	0	0	0	0	0	0	0	0	0	413625
0	0	0	35	0	1	0	0	0	0	0	0	1	0	0	0	0	0	0	0	0	0	0	0	413625
0	0	0	70	0	0	1	1	8	0	0	0	1	0	0	0	0	0	0	0	0	0	0	0	461235
0	0	1	45	1	0	0	0	0	0	0	0	1	0	0	0	0	0	0	0	0	0	0	0	461235
0	0	0	15	0	0	0	0	0	0	0	0	1	0	0	0	0	0	0	0	0	0	0	0	461235
0	0	1	20	0	0	0	0	0	0	0	0	1	0	0	0	0	0	0	0	0	0	0	0	461235
0	0	1	30	0	0	0	1	5	0	0	0	1	0	0	0	0	0	0	0	0	0	0	0	461235
0	0	1	28	0	0	0	1	5	0	0	0	1	0	0	0	0	0	0	0	0	0	0	0	461235
0	0	0	25	0	0	0	1	5	0	0	0	1	0	0	0	0	0	0	0	0	0	0	0	461235
0	0	0	25	0	0	0	1	5	0	0	0	1	0	0	0	0	0	0	0	0	0	0	0	461235
1	1	1	28	0	0	0	1	3	0	0	0	1	0	0	0	0	0	0	0	0	0	0	0	461235
0	0	0	33	0	0	0	0	0	0	0	0	1	0	0	0	0	0	0	0	0	0	0	0	461235
0	0	0	35	0	1	0	1	5	0	0	0	1	0	0	0	0	0	0	0	0	0	0	0	461235
0	0	1	21	0	0	0	1	6	0	0	0	1	0	0	0	0	0	0	0	0	0	0	0	461235
1	1	0	30	0	1	0	1	5	0	0	0	1	0	0	0	0	0	0	0	0	0	0	0	461235
1	NA	1	26	0	0	0	0	0	0	0	0	1	0	0	0	0	0	0	0	0	0	0	0	364152
0	0	0	35	0	0	0	0	0	0	0	0	1	0	0	0	0	0	0	0	0	0	0	0	364152
0	0	1	50	0	0	0	1	3	0	0	0	1	0	0	0	0	0	0	0	0	0	0	0	364152
0	0	1	14	0	0	0	0	0	0	0	0	1	0	0	0	0	0	0	0	0	0	0	0	364152
0	0	1	12	0	0	0	0	0	0	0	0	1	0	0	0	0	0	0	0	0	0	0	0	364152
0	0	1	38	0	0	0	0	0	0	0	0	1	0	0	0	0	0	0	0	0	0	0	0	364152
0	0	0	18	0	0	0	1	3	0	0	0	1	0	0	0	0	0	0	0	0	0	0	0	463512
0	0	0	28	0	1	0	0	0	0	0	0	1	0	0	0	0	0	0	0	0	0	0	0	463512
0	0	1	18	0	0	0	1	4	0	0	0	1	0	0	0	0	0	0	0	0	0	0	0	463512
1	0	1	50	0	0	0	1	6	0	0	0	1	0	0	0	0	0	0	0	0	0	0	0	463512
0	0	0	20	0	1	0	0	0	0	0	0	1	0	0	0	0	0	0	0	0	0	0	0	463512
0	0	1	25	0	0	0	1	5	0	0	0	1	0	0	0	0	0	0	0	0	0	0	0	463512
0	0	0	20	0	0	0	1	2	0	0	0	1	0	0	0	0	0	0	0	0	0	0	0	463512
0	0	1	37	0	0	0	1	2	0	0	0	1	0	0	0	0	0	0	0	0	0	0	0	463512
0	0	0	63	0	1	0	0	0	0	0	0	1	0	0	0	0	0	0	0	0	0	0	0	463512
0	0	1	40	0	0	0	1	8	0	0	0	1	0	0	0	0	0	0	0	0	0	0	0	463512
0	0	1	45	0	0	0	0	0	1	1	0	0	0	0	1	0	0	0	0	1	1	0	0	536412
0	0	1	20	0	0	0	1	1	1	1	0	0	0	0	0	0	0	1	1	1	1	0	0	536412
0	0	1	27	0	0	0	0	0	1	1	0	0	0	0	0	0	0	0	1	1	1	0	0	536412
0	0	0	45	0	0	0	1	1	0	1	0	0	0	0	0	1	0	0	0	0	0	0	0	536412
0	0	1	17	0	0	0	0	0	0	0	0	0	0	1	0	0	0	0	0	0	0	1	0	536412
0	0	0	18	0	0	0	0	0	1	1	0	0	0	0	0	0	0	0	0	0	0	0	0	536412
0	0	0	12	0	0	0	0	0	0	0	0	1	0	0	0	0	0	0	0	0	0	0	0	536412
0	0	1	40	0	0	0	1	1	0	1	0	0	0	1	0	0	0	0	0	1	0	0	0	536412
0	0	1	65	0	NA	0	NA	NA	1	1	0	0	0	0	0	0	0	0	0	0	0	0	0	324165
0	0	0	25	1	0	0	1	2	1	1	0	0	0	0	1	1	1	1	1	1	0	0	0	324165
0	0	1	35	0	0	1	1	NA	0	0	0	1	0	0	0	0	0	0	0	0	0	0	0	324165
0	0	1	19	0	NA	0	0	0	1	1	0	0	0	0	1	1	1	1	1	1	1	0	0	324165
0	0	1	19	0	0	0	0	0	1	1	0	0	0	0	1	1	1	1	0	0	0	0	0	324165
0	0	1	20	0	0	0	1	NA	0	0	0	1	0	0	0	0	0	0	0	0	0	0	0	324165
1	0	0	35	0	0	0	1	10	1	1	1	0	1	1	1	1	1	1	1	1	1	1	0	324165
1	1	1	21	NA	0	0	1	2	1	1	1	0	1	1	1	1	1	1	1	1	1	1	0	324165
0	0	1	25	0	0	0	0	0	1	1	0	0	0	0	1	1	1	1	1	1	0	0	0	324165
0	0	1	25	0	0	0	1	NA	0	0	0	1	0	0	0	0	0	0	0	0	0	0	0	324165
0	0	1	35	0	NA	0	0	0	1	1	0	0	0	0	1	1	0	0	0	0	0	0	0	324165
0	0	1	13	0	0	0	1	NA	0	0	0	1	0	0	0	0	0	0	0	0	0	0	0	324165
0	0	0	47	0	0	0	1	NA	0	0	0	1	0	0	0	0	0	0	0	0	0	0	0	324165
0	0	1	16	0	0	0	0	0	0	0	0	1	0	0	0	0	0	0	0	0	0	0	0	243516
0	0	0	13	0	0	0	0	0	0	0	0	1	0	0	0	0	0	0	0	0	0	0	0	243516
0	0	0	50	0	0	0	0	0	0	0	0	1	0	0	0	0	0	0	0	0	0	0	0	243516
0	0	0	19	0	0	0	0	0	0	0	0	1	0	0	0	0	0	0	0	0	0	0	0	243516
0	0	1	30	0	0	0	0	0	0	0	0	1	0	0	0	0	0	0	0	0	0	0	0	243516
0	0	1	30	0	0	0	0	0	0	0	0	1	0	0	0	0	0	0	0	0	0	0	0	243516
0	0	1	40	0	0	0	0	0	0	0	0	1	0	0	0	0	0	0	0	0	0	0	0	243516
0	0	1	28	0	0	0	0	0	0	1	0	0	0	0	0	0	0	0	0	0	1	1	0	125463
0	0	1	27	1	0	0	0	0	0	0	0	1	0	0	0	0	0	0	0	0	0	0	0	125463
0	0	1	22	0	0	0	0	0	0	1	0	0	0	0	1	0	0	0	0	0	0	0	0	125463
0	0	1	21	0	0	0	0	0	0	0	0	1	0	0	0	0	0	0	0	0	0	0	0	125463
0	0	1	35	0	0	0	0	0	0	1	0	0	1	1	0	1	0	0	0	0	0	0	0	345261
1	0	1	70	0	0	1	1	8	0	0	0	1	0	0	0	0	0	0	0	0	0	0	0	345261
0	0	0	21	0	0	0	0	0	0	0	0	1	0	0	0	0	0	0	0	0	0	0	0	345261
0	0	1	28	0	0	0	1	2	0	0	0	1	0	0	0	0	0	0	0	0	0	0	0	345261
0	0	1	30	0	0	0	1	NA	0	1	1	0	0	0	1	1	0	0	0	0	1	1	0	453621
0	0	1	60	1	0	0	1	NA	0	1	0	0	0	0	0	0	0	0	0	1	1	0	0	453621
0	0	0	14	0	0	0	0	0	0	0	0	1	0	0	0	0	0	0	0	0	0	0	0	453621
0	0	1	45	0	0	0	1	3	0	1	0	0	0	0	0	1	0	0	0	0	1	0	0	453621
1	0	1	40	0	0	0	NA	NA	0	1	1	0	1	0	0	1	0	1	0	0	1	1	0	453621
0	0	1	17	0	0	0	1	1	0	1	1	0	0	0	0	1	0	0	0	0	1	1	0	453621
0	0	1	30	0	0	0	0	0	0	0	0	1	0	0	0	0	0	0	0	0	0	0	0	654213
0	0	1	12	0	0	0	0	0	1	1	0	0	0	0	0	0	0	0	0	0	0	0	0	654213
0	0	1	24	0	0	0	0	0	1	1	0	0	0	0	0	0	0	0	0	0	0	0	0	654213
0	0	1	18	0	0	0	0	0	1	1	0	0	0	0	0	0	0	0	0	0	0	0	0	654213
0	0	1	25	0	0	0	0	0	0	1	0	0	0	0	1	0	0	0	0	0	0	0	0	654213
0	0	1	35	1	0	1	0	0	0	0	0	1	0	0	0	0	0	0	0	0	0	0	0	654213
0	0	0	22	0	0	0	0	0	0	0	0	1	0	0	0	0	0	0	0	0	0	0	0	654213
0	0	1	60	0	0	0	0	0	1	1	0	0	0	0	1	0	0	0	0	0	0	0	0	654213
0	0	1	40	0	0	0	0	0	0	0	0	1	0	0	0	0	0	0	0	0	0	0	0	654213
0	0	1	28	0	0	1	1	5	0	0	0	1	0	0	0	0	0	0	0	0	0	0	0	316254
1	NA	0	62	0	1	0	1	1	0	0	0	1	0	0	0	0	0	0	0	0	0	0	0	316254
1	0	1	41	1	0	0	1	3	0	0	0	1	0	0	0	0	0	0	0	0	0	0	0	316254
0	0	0	18	0	0	0	1	4	0	0	0	1	0	0	0	0	0	0	0	0	0	0	0	146325
0	0	0	33	0	1	0	1	2	0	0	0	1	0	0	0	0	0	0	0	0	0	0	0	146325
0	0	0	60	0	0	1	1	3	0	0	0	1	0	0	0	0	0	0	0	0	0	0	0	146325
0	0	1	45	0	0	0	1	5	0	0	0	1	0	0	0	0	0	0	0	0	0	0	0	135642
0	0	1	19	1	0	0	0	0	0	0	0	1	0	0	0	0	0	0	0	0	0	0	0	135642
0	0	0	16	0	0	0	1	3	0	0	0	1	0	0	0	0	0	0	0	0	0	0	0	135642
0	0	1	20	0	0	0	0	0	0	0	0	1	0	0	0	0	0	0	0	0	0	0	0	135642
1	1	1	22	0	0	0	1	6	0	0	0	1	0	0	0	0	0	0	0	0	0	0	0	135642
0	0	1	26	0	0	0	1	8	1	1	0	0	0	0	0	0	0	0	0	0	0	0	0	135642
0	0	0	23	0	0	0	1	2	0	0	0	1	0	0	0	0	0	0	0	0	0	0	0	135642
0	0	1	19	0	0	0	1	8	1	1	0	0	0	0	0	0	0	0	0	0	0	0	0	135642
0	0	0	53	0	0	0	1	10	0	0	0	1	0	0	0	0	0	0	0	0	0	0	0	135642
0	0	0	32	0	0	1	1	8	0	0	0	1	0	0	0	0	0	0	0	0	0	0	0	135642
0	0	1	50	0	0	0	1	2	0	0	0	1	0	0	0	0	0	0	0	0	0	0	0	135642
0	0	0	35	0	1	0	1	2	0	0	0	1	0	0	0	0	0	0	0	0	0	0	0	135642
0	0	1	20	0	0	0	0	0	0	0	0	0	0	1	0	0	0	0	0	0	0	0	0	645213
0	0	1	27	0	0	0	0	0	0	1	0	0	0	0	0	0	0	0	0	0	1	0	0	645213
0	0	1	40	0	0	0	0	0	0	1	0	0	0	0	0	0	0	0	0	1	0	0	0	645213
0	0	1	26	0	0	0	0	0	0	0	0	0	0	1	0	0	0	0	0	0	0	0	0	645213
1	0	0	46	NA	0	NA	NA	NA	0	0	0	1	0	0	0	0	0	0	0	0	0	0	0	645213
1	NA	1	43	1	0	0	1	10	0	0	0	1	0	0	0	0	0	0	0	0	0	0	0	512643
1	0	0	62	0	1	1	1	10	0	0	0	1	0	0	0	0	0	0	0	0	0	0	0	512643
0	0	1	20	0	0	0	0	0	0	1	0	0	0	1	1	0	0	0	0	0	0	1	0	512643
0	0	0	14	0	0	0	0	0	0	0	0	1	0	0	0	0	0	0	0	0	0	0	0	512643
0	0	1	22	0	0	0	0	0	0	0	1	0	0	1	0	0	0	0	0	0	0	0	0	512643
0	0	1	25	0	0	0	1	1	0	1	0	0	0	0	0	0	0	0	0	0	1	0	0	512643
1	0	0	55	0	0	0	0	0	0	0	0	0	0	0	0	0	0	0	0	0	0	1	0	512643
0	0	1	40	0	0	0	1	3	0	0	0	1	0	0	0	0	0	0	0	0	0	0	0	326415
0	0	1	25	1	0	1	0	0	0	0	0	1	0	0	0	0	0	0	0	0	0	0	0	326415
0	0	0	24	0	1	0	0	0	0	0	0	1	0	0	0	0	0	0	0	0	0	0	0	415632
0	0	0	15	0	0	0	0	0	0	0	0	1	0	0	0	0	0	0	0	0	0	0	0	415632
0	0	1	22	0	0	0	1	6	0	0	0	1	0	0	0	0	0	0	0	0	0	0	0	415632
0	0	0	19	0	1	0	0	0	0	0	0	1	0	0	0	0	0	0	0	0	0	0	0	254613
1	1	0	50	0	1	0	1	2	0	0	0	1	0	0	0	0	0	0	0	0	0	0	0	254613
0	0	0	18	0	1	0	0	0	0	0	0	1	0	0	0	0	0	0	0	0	0	0	0	254613
0	0	0	18	0	1	0	0	0	0	0	0	1	0	0	0	0	0	0	0	0	0	0	0	254613
1	0	0	20	0	1	0	1	2	0	0	0	1	0	0	0	0	0	0	0	0	0	0	0	254613
0	0	0	23	0	1	0	1	3	0	0	0	1	0	0	0	0	0	0	0	0	0	0	0	254613
0	0	1	40	0	0	0	1	3	0	0	0	1	0	0	0	0	0	0	0	0	0	0	0	254613
0	0	0	17	0	0	0	1	12	0	0	0	1	0	0	0	0	0	0	0	0	0	0	0	213456
0	0	1	28	0	0	0	1	NA	0	0	0	1	0	0	0	0	0	0	0	0	0	0	0	542136
0	0	0	15	0	0	0	0	0	0	0	0	1	0	0	0	0	0	0	0	0	0	0	0	542136
1	0	1	28	0	0	0	1	NA	1	1	0	0	0	0	0	0	0	0	0	0	1	0	0	542136
0	0	1	18	0	0	0	1	NA	0	0	0	1	0	0	0	0	0	0	0	0	0	0	0	542136
0	0	0	53	0	0	0	0	0	0	0	0	1	0	0	0	0	0	0	0	0	0	0	0	542136
0	0	0	32	0	0	0	1	2	0	0	0	1	0	0	0	0	0	0	0	0	0	0	0	542136
0	0	1	22	0	0	0	1	NA	0	0	0	1	0	0	0	0	0	0	0	0	0	0	0	542136
0	0	1	18	0	0	0	0	0	0	0	0	1	0	0	0	0	0	0	0	0	0	0	0	542136
1	0	1	26	0	0	0	0	0	0	0	0	1	0	0	0	0	0	0	0	0	0	0	0	524316
0	0	1	32	1	0	0	0	0	0	0	0	1	0	0	0	0	0	0	0	0	0	0	0	524316
0	0	0	55	0	0	0	0	0	0	1	0	0	0	0	0	1	0	0	0	0	1	1	0	543612
1	1	0	60	0	0	0	0	0	0	1	1	0	0	0	0	1	0	0	0	1	1	0	0	543612
1	1	1	45	0	0	1	0	0	0	0	0	1	0	0	0	0	0	0	0	0	0	0	0	543612
0	0	0	60	0	0	0	1	2	1	1	0	0	0	0	0	0	0	0	0	0	0	0	0	651234
0	0	1	22	1	0	0	1	2	0	0	0	1	0	0	0	0	0	0	0	0	0	0	0	651234
0	0	1	23	0	0	0	1	2	0	0	0	1	0	0	0	0	0	0	0	0	0	0	0	651234
0	0	1	35	0	0	0	1	2	0	0	0	1	0	0	0	0	0	0	0	0	0	0	0	651234
0	0	0	14	0	0	0	0	0	0	0	0	1	0	0	0	0	0	0	0	0	0	0	0	651234
0	0	0	37	0	0	0	0	0	0	1	0	0	0	0	1	0	0	0	0	0	1	0	0	651234
0	0	1	32	0	0	0	1	2	0	1	0	0	0	0	1	1	0	0	0	0	1	0	0	651234
0	0	1	27	0	0	0	0	0	0	0	0	1	0	0	0	0	0	0	0	0	0	0	0	361425
0	0	1	59	0	0	0	0	0	0	0	0	1	0	0	0	0	0	0	0	0	0	0	0	361425
0	0	1	28	0	0	0	0	0	0	0	0	1	0	0	0	0	0	0	0	0	0	0	0	361425
0	0	0	61	0	0	1	1	6	0	0	0	1	0	0	0	0	0	0	0	0	0	0	0	134625
0	0	1	75	0	0	0	NA	NA	0	0	0	1	0	0	0	0	0	0	0	0	0	0	0	134625
0	0	1	45	0	0	1	1	NA	0	0	0	1	0	0	0	0	0	0	0	0	0	0	0	134625
1	0	0	40	1	1	0	0	0	0	0	0	1	0	0	0	0	0	0	0	0	0	0	0	156432
0	0	1	14	1	0	0	0	0	0	0	0	1	0	0	0	0	0	0	0	0	0	0	0	156432
0	0	1	16	0	0	0	0	0	0	0	0	1	0	0	0	0	0	0	0	0	0	0	0	156432
0	0	0	51	0	1	0	1	1	0	0	0	1	0	0	0	0	0	0	0	0	0	0	0	156432
0	0	1	14	0	0	0	0	0	0	0	0	1	0	0	0	0	0	0	0	0	0	0	0	156432
0	0	1	20	0	0	0	0	0	0	0	0	1	0	0	0	0	0	0	0	0	0	0	0	156432
1	0	1	25	0	0	NA	0	0	0	0	0	0	0	1	0	0	0	0	0	0	0	0	0	435621
0	0	0	20	0	1	0	1	1	0	0	1	0	0	1	0	0	0	0	0	0	0	1	0	435621
0	0	1	27	0	0	0	0	0	0	0	0	0	0	1	0	0	0	0	0	0	0	0	0	435621
0	0	1	18	0	0	0	0	0	0	0	0	1	0	0	0	0	0	0	0	0	0	0	0	435621
0	0	0	31	0	0	0	1	1	0	0	0	1	0	0	0	0	0	0	0	0	0	0	0	435621
0	0	1	35	0	0	0	0	0	0	0	0	0	0	1	0	0	0	0	0	0	0	0	0	435621
1	0	1	32	0	0	NA	0	0	0	1	0	0	0	0	0	0	0	0	0	1	0	0	0	435621
1	0	0	61	0	0	1	1	1	0	0	0	1	0	0	0	0	0	0	0	0	0	0	0	435621
0	0	1	19	NA	0	0	0	0	0	0	0	0	0	0	0	0	1	0	0	0	0	0	0	435621
0	0	0	52	0	1	0	1	3	0	0	0	1	0	0	0	0	0	0	0	0	0	0	0	315426
0	0	1	30	0	0	0	1	3	0	0	0	1	0	0	0	0	0	0	0	0	0	0	0	315426
0	0	1	30	1	0	0	1	2	0	0	0	1	0	0	0	0	0	0	0	0	0	0	0	315426
0	0	0	39	0	0	0	1	4	0	0	0	1	0	0	0	0	0	0	0	0	0	0	0	315426
0	0	1	30	0	0	0	0	0	0	0	0	1	0	0	0	0	0	0	0	0	0	0	0	315426
0	0	0	28	0	0	0	1	5	0	0	0	1	0	0	0	0	0	0	0	0	0	0	0	315426
0	0	1	38	0	0	0	1	5	0	0	0	1	0	0	0	0	0	0	0	0	0	0	0	315426
0	0	0	40	0	0	0	1	2	0	0	0	1	0	0	0	0	0	0	0	0	0	0	0	315426
0	0	0	45	0	1	0	1	2	0	0	0	1	0	0	0	0	0	0	0	0	0	0	0	154263
0	0	1	23	0	0	0	1	2	1	1	0	0	0	0	0	0	0	0	0	0	0	0	0	154263
1	1	0	42	0	1	0	1	3	0	0	0	1	0	0	0	0	0	0	0	0	0	0	0	154263
1	0	0	50	0	1	0	0	0	0	0	0	1	0	0	0	0	0	0	0	0	0	0	0	154263
0	0	1	70	0	0	0	1	4	1	1	0	0	0	0	0	0	0	0	0	0	0	0	0	154263
0	0	0	27	0	0	0	0	0	0	0	0	1	0	0	0	0	0	0	0	0	0	0	0	154263
0	0	1	23	0	0	0	1	3	1	1	0	0	0	0	0	0	0	0	0	0	0	0	0	154263
1	1	1	23	0	0	0	1	3	0	0	0	1	0	0	0	0	0	0	0	0	0	0	0	154263
0	0	0	35	0	1	0	1	3	0	0	0	1	0	0	0	0	0	0	0	0	0	0	0	154263
1	0	0	35	0	0	0	1	4	0	0	0	1	0	0	0	0	0	0	0	0	0	0	0	154263
0	0	1	28	0	0	0	1	2	0	0	0	1	0	0	0	0	0	0	0	0	0	0	0	154263
0	0	1	30	0	0	0	1	2	1	1	0	0	0	0	0	0	0	0	0	0	0	0	0	154263
0	0	1	35	0	0	0	1	3	0	0	0	1	0	0	0	0	0	0	0	0	0	0	0	236451
0	0	1	22	0	0	1	0	0	0	0	0	1	0	0	0	0	0	0	0	0	0	0	0	236451
0	0	1	31	0	0	0	0	0	0	0	0	1	0	0	0	0	0	0	0	0	0	0	0	236451
1	0	1	50	0	0	0	1	3	0	0	0	1	0	0	0	0	0	0	0	0	0	0	0	236451
0	0	0	42	0	1	0	1	6	0	0	0	1	0	0	0	0	0	0	0	0	0	0	0	236451
0	0	1	18	0	0	0	1	5	0	0	0	1	0	0	0	0	0	0	0	0	0	0	0	236451
1	0	0	24	0	1	0	1	4	0	0	0	1	0	0	0	0	0	0	0	0	0	0	0	236451
1	1	0	46	0	0	0	1	5	0	0	0	1	0	0	0	0	0	0	0	0	0	0	0	236451
0	0	1	20	0	0	0	1	3	0	0	0	1	0	0	0	0	0	0	0	0	0	0	0	236451
0	0	1	18	0	0	0	0	0	0	0	0	1	0	0	0	0	0	0	0	0	0	0	0	236451
0	0	1	21	0	0	0	1	3	0	0	0	1	0	0	0	0	0	0	0	0	0	0	0	236451
0	0	1	32	1	0	0	0	0	0	0	0	1	0	0	0	0	0	0	0	0	0	0	0	236451
1	0	1	42	1	0	0	1	8	0	0	0	1	0	0	0	0	0	0	0	0	0	0	0	236451
0	0	0	55	0	0	0	0	0	0	0	0	1	0	0	0	0	0	0	0	0	0	0	0	236451
0	0	1	21	0	0	0	0	0	0	0	0	1	0	0	0	0	0	0	0	0	0	0	0	236451
0	0	1	45	NA	0	0	0	0	0	0	0	1	0	0	0	0	0	0	0	0	0	0	0	426513
1	0	1	45	0	0	0	NA	NA	0	0	0	1	0	0	0	0	0	0	0	0	0	0	0	426513
0	0	0	70	0	0	0	0	0	0	0	0	1	0	0	0	0	0	0	0	0	0	0	0	426513
0	0	0	56	0	0	NA	NA	NA	0	0	0	1	0	0	0	0	0	0	0	0	0	0	0	426531
0	0	1	35	0	0	0	0	0	1	1	0	0	0	0	1	0	0	0	0	0	1	0	0	426531
0	0	0	14	0	0	0	1	1	0	0	0	1	0	0	0	0	0	0	0	0	0	0	0	426531
0	0	1	18	0	0	0	1	2	1	1	0	0	0	0	0	1	0	0	0	0	0	0	0	426531
0	0	1	18	0	0	0	0	0	1	1	0	0	0	0	0	0	0	0	0	0	1	0	0	426531
0	0	1	12	0	0	0	1	1	0	0	0	1	0	0	0	0	0	0	0	0	0	0	0	426531
0	0	0	60	0	0	1	0	0	0	1	0	0	0	1	0	0	1	1	0	0	0	1	0	123564
0	0	1	30	0	0	0	1	1	0	1	0	0	1	0	1	0	1	0	0	0	1	1	0	123564
0	0	1	20	0	0	0	NA	NA	0	1	0	0	0	0	0	1	0	1	0	0	1	1	0	123564
0	0	1	20	0	0	0	1	6	0	0	0	1	0	0	0	0	0	0	0	0	0	0	0	256314
0	0	1	60	0	0	1	1	4	0	0	0	1	0	0	0	0	0	0	0	0	0	0	0	256314
0	0	1	45	0	0	0	1	3	1	1	0	0	0	0	0	0	0	0	0	0	0	0	0	256314
0	0	0	50	0	0	0	1	3	0	0	0	1	0	0	0	0	0	0	0	0	0	0	0	256314
0	0	1	35	0	0	0	1	2	1	1	0	0	0	0	0	0	0	0	0	0	0	0	0	256314
0	0	1	35	0	0	0	1	3	0	0	0	1	0	0	0	0	0	0	0	0	0	0	0	256314
0	0	1	28	0	0	0	1	4	0	0	0	1	0	0	0	0	0	0	0	0	0	0	0	256314
0	0	0	39	0	1	0	1	5	0	0	0	1	0	0	0	0	0	0	0	0	0	0	0	256314
0	0	1	22	0	0	0	1	10	0	0	0	1	0	0	0	0	0	0	0	0	0	0	0	345261
0	0	1	30	0	0	0	1	4	0	0	0	1	0	0	0	0	0	0	0	0	0	0	0	345261
0	0	1	60	0	0	0	1	4	0	0	0	1	0	0	0	0	0	0	0	0	0	0	0	345261
0	0	1	28	0	0	0	0	0	0	0	0	1	0	0	0	0	0	0	0	0	0	0	0	234561
0	0	0	30	0	0	0	0	0	0	0	0	1	0	0	0	0	0	0	0	0	0	0	0	234561
0	0	1	20	0	0	0	0	0	0	0	0	1	0	0	0	0	0	0	0	0	0	0	0	234561
0	0	1	30	0	0	0	0	0	0	1	0	0	0	0	1	0	0	0	0	1	0	0	0	561243
0	0	0	32	0	0	1	NA	NA	1	1	0	0	0	0	1	0	0	0	0	1	0	0	0	561243
0	0	0	13	0	0	0	0	0	0	0	0	1	0	0	0	0	0	0	0	0	0	0	0	561243
0	0	0	20	0	0	0	0	0	0	0	0	1	0	0	0	0	0	0	0	0	0	0	0	561243
0	0	0	64	0	0	0	0	0	0	1	0	0	0	0	1	0	0	0	0	1	1	0	0	561243
0	0	0	42	0	0	0	1	30	0	1	0	0	0	0	1	0	0	0	0	1	0	0	0	561243
0	0	1	30	0	0	0	1	3	0	0	0	1	0	0	0	0	0	0	0	0	0	0	0	216354
0	0	0	28	0	0	0	1	2	0	0	0	1	0	0	0	0	0	0	0	0	0	0	0	216354
0	0	0	20	0	0	0	0	0	0	0	0	1	0	0	0	0	0	0	0	0	0	0	0	216354
0	0	0	22	0	0	0	1	2	0	0	0	1	0	0	0	0	0	0	0	0	0	0	0	216354
0	0	0	20	0	0	0	1	2	0	0	0	1	0	0	0	0	0	0	0	0	0	0	0	216354
0	0	0	40	0	0	0	1	2	0	0	0	1	0	0	0	0	0	0	0	0	0	0	0	216354
0	0	0	22	0	0	0	1	2	0	0	0	1	0	0	0	0	0	0	0	0	0	0	0	216354
1	0	1	40	0	0	0	1	2	0	0	0	1	0	0	0	0	0	0	0	0	0	0	0	216354
0	0	0	30	0	0	0	1	2	0	0	0	1	0	0	0	0	0	0	0	0	0	0	0	216354
0	0	0	45	0	0	0	1	2	0	0	0	1	0	0	0	0	0	0	0	0	0	0	0	216354
0	0	1	18	NA	0	0	0	0	0	1	0	0	0	0	0	1	0	0	0	0	1	0	0	653412
0	0	1	24	0	0	0	1	6	1	1	0	0	0	0	0	1	0	0	0	0	0	0	0	653412
0	0	0	70	0	0	1	1	2	0	1	0	0	0	0	1	0	0	0	0	0	1	1	0	653412
0	0	1	18	0	0	0	NA	NA	0	0	0	1	0	0	0	0	0	0	0	0	0	0	0	653412
0	0	1	50	0	0	1	1	NA	0	0	0	1	0	0	0	0	0	0	0	0	0	0	0	653412
1	0	1	55	0	0	1	1	NA	0	1	1	0	0	0	0	1	1	0	0	0	1	0	0	653412
0	0	1	25	0	0	NA	1	NA	1	1	0	0	0	0	0	0	0	0	0	0	1	0	0	653412
0	0	1	21	0	0	0	0	0	0	0	0	1	0	0	0	0	0	0	0	0	0	0	0	653412
0	0	1	33	1	0	0	1	NA	0	0	0	1	0	0	0	0	0	0	0	0	0	0	0	625143
0	0	1	44	0	0	1	1	4	0	0	0	1	0	0	0	0	0	0	0	0	0	0	0	625143
0	0	0	17	0	0	0	0	0	0	0	0	1	0	0	0	0	0	0	0	0	0	0	0	625143
0	0	0	51	0	0	0	0	0	0	0	0	1	0	0	0	0	0	0	0	0	0	0	0	625143
0	0	0	26	0	0	0	0	0	0	0	0	1	0	0	0	0	0	0	0	0	0	0	0	625143
0	0	1	14	0	0	0	0	0	0	0	0	1	0	0	0	0	0	0	0	0	0	0	0	625143
0	0	1	20	0	0	0	0	0	0	0	0	1	0	0	0	0	0	0	0	0	0	0	0	625143
0	0	1	36	0	0	0	1	3	0	0	0	1	0	0	0	0	0	0	0	0	0	0	0	241356
0	0	1	20	0	0	0	1	3	1	1	0	0	0	0	0	0	0	0	0	0	0	0	0	241356
0	0	1	14	0	0	1	1	3	0	0	0	1	0	0	0	0	0	0	0	0	0	0	0	241356
0	0	1	19	1	0	0	1	NA	0	0	0	1	0	0	0	0	0	0	0	0	0	0	0	241356
1	0	1	45	1	0	0	1	4	0	0	0	1	0	0	0	0	0	0	0	0	0	0	0	241356
0	0	1	50	0	0	0	1	2	1	1	0	0	0	0	0	0	0	0	0	0	0	0	0	241356
0	0	0	23	0	0	0	0	0	0	0	0	1	0	0	0	0	0	0	0	0	0	0	0	241356
0	0	0	23	0	0	0	0	0	0	0	0	1	0	0	0	0	0	0	0	0	0	0	0	241356
0	0	1	20	0	0	0	1	2	0	0	0	1	0	0	0	0	0	0	0	0	0	0	0	241356
0	0	0	53	0	0	0	1	2	0	0	0	1	0	0	0	0	0	0	0	0	0	0	0	241356
0	0	1	24	1	0	0	1	5	0	0	0	1	0	0	0	0	0	0	0	0	0	0	0	241356
1	0	1	43	1	0	0	1	NA	0	0	0	1	0	0	0	0	0	0	0	0	0	0	0	124563
0	0	0	22	0	0	0	0	0	0	0	0	1	0	0	0	0	0	0	0	0	0	0	0	124563
0	0	1	18	NA	0	NA	NA	NA	0	0	0	1	0	0	0	0	0	0	0	0	0	0	0	124563
0	0	1	52	0	0	0	0	0	0	0	0	1	0	0	0	0	0	0	0	0	0	0	0	124563
0	0	0	13	0	0	0	0	0	0	0	0	1	0	0	0	0	0	0	0	0	0	0	0	124563
0	0	0	50	0	0	0	0	0	0	0	0	1	0	0	0	0	0	0	0	0	0	0	0	124563
0	0	1	20	0	0	0	0	0	1	1	0	0	0	0	0	0	0	0	0	0	0	0	0	351642
0	0	1	13	0	0	0	1	2	0	0	0	1	0	0	0	0	0	0	0	0	0	0	0	351642
0	0	0	22	0	0	NA	0	0	0	0	0	1	0	0	0	0	0	0	0	0	0	0	0	351642
0	0	0	18	NA	0	NA	NA	NA	0	0	0	1	0	0	0	0	0	0	0	0	0	0	0	351642
0	0	0	14	0	0	0	0	0	0	0	0	1	0	0	0	0	0	0	0	0	0	0	0	351642
0	0	1	35	0	0	0	0	0	1	1	0	0	0	0	0	0	0	0	0	0	0	0	0	351642
0	0	1	29	0	0	0	0	0	0	0	0	1	0	0	0	0	0	0	0	0	0	0	0	351642
1	0	0	45	0	0	0	0	0	0	0	0	1	0	0	0	0	0	0	0	0	0	0	0	351642
0	0	1	12	0	0	0	0	0	0	0	0	1	0	0	0	0	0	0	0	0	0	0	0	245316
0	0	0	17	0	1	0	1	1	0	0	0	1	0	0	0	0	0	0	0	0	0	0	0	245316
0	0	0	22	0	1	0	1	2	0	0	0	1	0	0	0	0	0	0	0	0	0	0	0	245316
0	0	0	57	0	1	0	1	2	0	0	1	0	0	1	0	0	0	0	0	0	0	0	0	245316
0	0	0	13	0	0	0	0	0	0	0	0	1	0	0	0	0	0	0	0	0	0	0	0	245316
1	0	1	32	0	0	0	1	2	0	1	0	0	0	0	1	1	0	0	0	0	0	0	0	245316
0	0	0	30	0	1	0	1	2	0	0	0	1	0	0	0	0	0	0	0	0	0	0	0	245316
0	0	1	16	0	0	0	0	0	0	0	0	1	0	0	0	0	0	0	0	0	0	0	0	245316
0	0	1	24	0	0	0	1	9	0	0	0	1	0	0	0	0	0	0	0	0	0	0	0	245316
1	0	0	59	0	1	1	1	1	1	1	0	0	0	0	0	0	0	0	0	0	1	0	0	245316
0	0	1	28	0	0	0	1	2	0	0	0	1	0	0	0	0	0	0	0	0	0	0	0	245316
0	0	1	80	0	0	0	0	0	0	0	0	1	0	0	0	0	0	0	0	0	0	0	0	245316
0	0	1	23	0	0	0	1	2	0	0	0	1	0	0	0	0	0	0	0	0	0	0	0	245316
0	0	1	22	0	0	0	0	0	0	0	0	1	0	0	0	0	0	0	0	0	0	0	0	245316
0	0	0	29	0	1	NA	1	2	0	0	1	0	0	0	0	0	0	0	0	0	0	1	0	245316
0	0	0	63	1	0	1	1	12	0	0	0	1	0	0	0	0	0	0	0	0	0	0	0	245316
0	0	1	27	0	0	0	0	0	0	0	1	0	0	1	0	0	0	0	0	0	0	1	0	245316
0	0	1	25	NA	0	NA	NA	NA	0	0	0	1	0	0	0	0	0	0	0	0	0	0	0	162534
0	0	1	30	NA	0	NA	NA	NA	0	0	0	1	0	0	0	0	0	0	0	0	0	0	0	162534
0	0	0	45	0	0	0	1	2	0	1	0	0	0	0	0	1	0	0	0	1	0	0	0	162534
0	0	1	52	0	0	1	1	2	0	0	0	1	0	0	0	0	0	0	0	0	0	0	0	162534
1	0	0	50	0	1	0	1	2	0	0	0	1	0	0	0	0	0	0	0	0	0	0	0	125364
0	0	1	36	0	0	0	1	3	1	1	0	0	0	0	0	0	0	0	0	0	0	0	0	125364
0	0	1	18	0	0	0	0	0	1	1	0	0	0	0	0	0	0	0	0	0	0	0	0	125364
0	0	1	23	0	0	0	1	6	0	0	0	1	0	0	0	0	0	0	0	0	0	0	0	615432
0	0	0	28	0	0	0	0	0	0	0	0	1	0	0	0	0	0	0	0	0	0	0	0	615432
0	0	1	28	1	0	0	1	5	0	0	0	1	0	0	0	0	0	0	0	0	0	0	0	615432
0	0	0	28	1	1	0	1	2	0	0	0	1	0	0	0	0	0	0	0	0	0	0	0	615432
0	0	1	65	0	0	0	1	3	0	0	0	1	0	0	0	0	0	0	0	0	0	0	0	615432
0	0	0	25	0	0	0	0	0	0	0	0	1	0	0	0	0	0	0	0	0	0	0	0	615432
0	0	1	23	0	0	0	1	3	0	0	0	1	0	0	0	0	0	0	0	0	0	0	0	615432
0	0	0	40	0	1	0	0	0	0	0	0	1	0	0	0	0	0	0	0	0	0	0	0	256341
0	0	0	18	0	0	0	1	4	0	0	0	1	0	0	0	0	0	0	0	0	0	0	0	256341
1	1	1	30	0	0	0	1	2	0	0	0	1	0	0	0	0	0	0	0	0	0	0	0	256341
1	0	1	70	1	0	0	0	0	0	0	0	1	0	0	0	0	0	0	0	0	0	0	0	256341
0	0	0	24	0	0	0	0	0	0	0	0	1	0	0	0	0	0	0	0	0	0	0	0	256341
0	0	1	30	0	0	1	1	5	0	0	0	1	0	0	0	0	0	0	0	0	0	0	0	136542
0	0	0	18	0	1	0	0	0	0	0	0	1	0	0	0	0	0	0	0	0	0	0	0	136542
0	0	0	18	0	1	0	0	0	0	0	0	1	0	0	0	0	0	0	0	0	0	0	0	136542
0	0	0	26	0	0	0	0	0	0	0	0	1	0	0	0	0	0	0	0	0	0	0	0	136542
0	0	1	30	0	0	0	1	4	0	0	0	1	0	0	0	0	0	0	0	0	0	0	0	136542
1	1	0	35	0	0	0	0	0	0	0	0	1	0	0	0	0	0	0	0	0	0	0	0	162354
0	0	1	25	0	0	1	1	NA	0	0	0	1	0	0	0	0	0	0	0	0	0	0	0	162354
0	0	1	45	0	0	1	1	NA	0	0	0	1	0	0	0	0	0	0	0	0	0	0	0	315264
0	0	1	14	0	0	0	0	0	0	0	0	1	0	0	0	0	0	0	0	0	0	0	0	315264
1	0	0	42	0	0	0	0	0	0	0	0	1	0	0	0	0	0	0	0	0	0	0	0	315264
0	0	1	18	0	0	0	0	0	0	0	0	1	0	0	0	0	0	0	0	0	0	0	0	315264
1	0	1	50	0	0	1	1	NA	0	0	0	1	0	0	0	0	0	0	0	0	0	0	0	315264
0	0	0	26	1	0	1	1	4	0	0	0	1	0	0	0	0	0	0	0	0	0	0	0	315264
0	0	1	50	0	0	0	1	NA	0	0	0	1	0	0	0	0	0	0	0	0	0	0	0	315264
0	0	1	40	0	0	1	1	NA	1	1	0	0	0	0	1	0	0	0	0	0	0	0	0	315264
0	0	0	45	0	0	0	1	1	0	0	0	1	0	0	0	0	0	0	0	0	0	0	0	315264
0	0	1	35	0	0	0	1	NA	0	0	0	1	0	0	0	0	0	0	0	0	0	0	0	315264
0	0	1	38	0	0	1	1	NA	1	1	0	0	0	0	1	0	0	0	0	0	0	0	0	315264
0	0	1	20	0	0	0	1	NA	1	1	0	0	0	0	1	0	0	0	0	0	0	0	0	315264
0	0	0	27	0	0	0	1	NA	0	0	0	1	0	0	0	0	0	0	0	0	0	0	0	315264
0	0	1	20	0	0	1	1	NA	0	0	0	1	0	0	0	0	0	0	0	0	0	0	0	315264
0	0	0	24	0	0	0	0	0	0	1	0	0	0	0	1	1	0	0	0	1	0	0	0	246531
0	0	0	30	0	0	0	1	2	0	1	0	0	0	0	1	1	0	0	0	0	1	0	0	246531
0	0	1	27	0	0	0	1	NA	0	1	0	0	0	0	0	0	0	0	0	0	1	0	0	246531
0	0	0	33	0	0	0	0	0	1	1	0	0	0	0	0	0	0	0	1	0	0	0	0	246531
0	0	0	24	0	0	0	0	0	1	1	0	0	0	0	0	0	0	0	0	0	1	0	0	246531
0	0	1	55	0	0	1	1	NA	0	1	0	0	0	0	0	1	1	0	0	1	1	1	0	246531
0	0	1	33	0	0	0	0	0	1	1	0	0	0	0	1	1	0	0	0	0	0	0	0	246531
0	0	1	22	0	0	0	1	5	0	0	0	1	0	0	0	0	0	0	0	0	0	0	0	246531
0	0	1	75	0	0	1	1	NA	0	1	0	0	0	0	1	0	0	0	0	0	1	1	0	246531
0	0	0	50	0	0	0	1	NA	0	0	0	1	0	0	0	0	0	0	0	0	0	0	0	246531
0	0	1	18	0	0	0	0	0	0	0	0	1	0	0	0	0	0	0	0	0	0	0	0	246531
0	0	1	24	NA	0	NA	0	0	0	1	0	0	0	0	0	1	0	0	0	0	1	0	0	246531
0	0	1	35	0	0	0	1	NA	1	1	0	0	0	0	0	1	0	0	0	0	1	0	0	246531
0	0	1	30	0	0	0	0	0	0	1	1	0	0	0	0	1	0	0	0	1	1	0	0	461532
0	0	1	45	0	0	1	NA	NA	0	1	0	0	0	0	1	0	1	1	0	1	0	0	0	461532
0	0	1	22	0	0	0	0	0	0	1	0	0	1	0	1	1	0	0	0	0	1	0	0	461532
0	0	1	15	0	0	0	0	0	0	1	0	0	0	0	0	0	0	0	0	1	1	1	0	462351
1	NA	1	30	0	0	0	0	0	0	1	0	0	0	0	0	1	0	0	0	0	1	1	0	462351
1	NA	1	60	0	0	0	0	0	0	1	0	0	0	0	0	1	0	0	0	0	0	0	0	462351
0	0	1	14	0	0	0	0	0	0	0	0	0	0	1	0	0	0	0	0	0	0	0	0	462351
1	NA	1	32	0	0	0	0	0	0	0	0	0	0	0	0	0	1	0	0	0	0	0	0	462351
0	0	1	25	0	0	0	1	1	0	1	0	0	0	1	1	1	0	0	0	0	0	0	0	613452
0	0	1	20	0	0	0	1	3	0	0	0	1	0	0	0	0	0	0	0	0	0	0	0	613452
0	0	1	50	0	0	0	0	0	0	0	0	1	0	0	0	0	0	0	0	0	0	0	0	613452
0	0	0	21	0	0	0	1	2	0	0	0	1	0	0	0	0	0	0	0	0	0	0	0	613452
1	1	0	80	1	0	1	1	2	0	0	0	1	0	0	0	0	0	0	0	0	0	0	0	613452
1	1	0	26	0	0	0	0	0	0	0	0	1	0	0	0	0	0	0	0	0	0	0	0	613452
0	0	1	21	0	0	0	0	0	0	0	0	1	0	0	0	0	0	0	0	0	0	0	0	613452
1	0	1	27	0	0	0	1	NA	1	1	0	0	0	0	1	1	0	0	0	0	0	0	0	613452
0	0	1	16	0	0	0	0	0	0	0	0	1	0	0	0	0	0	0	0	0	0	0	0	314256
0	0	1	19	0	0	0	0	0	0	0	0	1	0	0	0	0	0	0	0	0	0	0	0	314256
0	0	1	27	0	0	1	0	0	0	1	0	0	0	0	1	1	0	0	0	0	0	0	0	314256
1	0	1	45	1	0	0	0	0	1	1	0	0	0	0	0	0	0	0	0	1	0	0	0	314256
0	0	1	29	0	0	0	0	0	0	0	0	1	0	0	0	0	0	0	0	0	0	0	0	314256
1	NA	0	63	0	1	0	1	NA	1	1	0	0	0	0	0	0	0	0	0	0	0	0	0	314256
0	0	0	32	0	0	0	0	0	0	1	0	0	0	0	1	0	0	0	0	0	1	1	0	314256
0	0	1	26	0	0	1	0	0	0	1	0	0	0	0	1	0	0	0	0	1	1	0	0	314256
1	0	0	35	0	1	0	1	2	0	1	0	0	0	0	1	0	0	0	0	0	1	1	0	314256
0	0	1	36	0	0	0	0	0	0	0	0	1	0	0	0	0	0	0	0	0	0	0	0	362541
1	0	0	37	1	0	0	1	2	1	1	0	0	0	0	0	0	0	0	1	0	1	0	0	362541
0	0	1	25	0	0	0	0	0	0	0	0	1	0	0	0	0	0	0	0	0	0	0	0	362541
1	NA	1	50	0	0	0	0	0	0	1	1	0	0	0	1	0	0	0	0	0	0	1	0	362541
0	0	1	21	0	0	0	0	0	0	1	1	0	0	0	1	0	0	0	0	0	0	1	0	362541
0	0	1	20	0	0	0	0	0	0	1	0	0	0	0	0	1	0	0	0	0	1	1	0	362541
0	0	0	28	0	0	0	1	1	0	0	1	0	0	1	0	0	0	0	0	0	0	1	0	362541
1	NA	1	42	0	0	0	1	1	0	1	1	0	0	1	1	0	0	0	0	0	0	1	0	362541
0	0	1	14	0	0	0	0	0	0	0	0	1	0	0	0	0	0	0	0	0	0	0	0	142356
0	0	1	20	0	0	0	0	0	0	0	0	1	0	0	0	0	0	0	0	0	0	0	0	142356
0	0	1	12	0	0	0	0	0	0	0	0	1	0	0	0	0	0	0	0	0	0	0	0	142356
0	0	1	20	0	0	0	0	0	0	0	0	1	0	0	0	0	0	0	0	0	0	0	0	142356
1	0	0	60	0	0	0	1	3	0	0	0	1	0	0	0	0	0	0	0	0	0	0	0	142356
0	0	0	33	0	1	0	1	1	0	0	1	0	0	0	0	0	0	0	0	0	0	1	0	142356
0	0	1	27	0	0	0	0	0	0	1	1	0	1	1	1	0	0	0	0	0	0	0	0	142356
0	0	1	45	0	0	0	1	2	0	1	1	0	1	1	1	0	0	0	0	0	0	0	0	142356
0	0	0	18	0	0	0	1	16	0	0	0	1	0	0	0	0	0	0	0	0	0	0	0	142356
0	0	1	22	0	0	0	0	0	0	0	0	1	0	0	0	0	0	0	0	0	0	0	0	142356
0	0	0	16	0	0	0	0	0	0	0	0	1	0	0	0	0	0	0	0	0	0	0	0	142356
0	0	1	50	0	0	0	0	0	0	0	0	1	0	0	0	0	0	0	0	0	0	0	0	142356
0	0	0	18	0	0	0	0	0	0	0	0	1	0	0	0	0	0	0	0	0	0	0	0	142356
0	0	0	20	0	0	0	0	0	0	0	0	1	0	0	0	0	0	0	0	0	0	0	0	142356
0	0	1	27	1	0	0	0	0	0	1	1	0	1	0	0	0	0	0	0	0	0	0	0	536241
0	0	0	42	0	1	0	0	0	0	1	1	0	0	0	1	1	0	0	0	1	1	0	0	536241
0	0	0	33	0	1	0	0	0	0	1	0	0	0	0	0	0	0	0	0	1	1	0	0	536241
0	0	0	45	0	0	0	1	2	1	1	0	0	0	0	0	0	0	0	0	0	0	0	0	536241
0	0	1	30	0	0	0	0	0	0	1	0	0	0	0	0	1	0	0	0	1	1	1	0	536241
0	0	1	40	0	0	NA	0	0	0	1	0	0	0	1	0	1	0	0	1	0	1	1	0	536241
0	0	1	14	0	0	0	1	2	1	1	0	0	0	0	0	0	0	0	0	0	1	0	0	326145
0	0	0	17	1	0	0	1	20	0	1	0	0	0	0	0	0	0	0	0	0	1	0	0	326145
0	0	1	21	0	0	0	0	0	0	1	0	0	0	0	0	0	0	0	0	0	1	0	0	326145
1	0	1	40	0	0	0	0	0	0	1	0	0	0	0	0	0	0	0	0	0	1	0	0	326145
0	0	1	16	0	0	NA	NA	NA	0	1	0	0	0	0	0	0	0	0	0	0	1	0	0	326145
0	0	1	14	0	0	0	0	0	0	0	0	1	0	0	0	0	0	0	0	0	0	0	0	326145
0	0	1	43	1	0	0	1	4	1	1	0	0	0	0	0	0	0	0	0	0	1	0	0	326145
0	0	1	18	0	0	0	1	7	1	1	0	0	0	0	0	0	0	0	0	0	1	0	0	326145
0	0	1	19	NA	0	0	0	0	0	0	0	1	0	0	0	0	0	0	0	0	0	0	0	345216
0	0	1	18	0	0	0	0	0	0	0	0	0	0	1	0	0	0	0	0	0	0	0	0	345216
0	0	1	40	0	0	0	0	0	0	0	0	1	0	0	0	0	0	0	0	0	0	0	0	345216
0	0	1	16	0	0	NA	NA	NA	0	0	0	1	0	0	0	0	0	0	0	0	0	0	0	345216
0	0	1	40	0	0	1	1	6	0	0	0	1	0	0	0	0	0	0	0	0	0	0	0	345216
0	0	1	22	0	0	NA	NA	NA	0	0	0	1	0	0	0	0	0	0	0	0	0	0	0	345216
0	0	0	20	0	0	0	1	2	0	0	0	1	0	0	0	0	0	0	0	0	0	0	0	345216
0	0	0	64	1	0	1	1	2	0	1	0	0	0	0	0	0	0	0	0	0	1	0	0	345216
0	0	1	60	0	0	1	1	NA	0	0	0	1	0	0	0	0	0	0	0	0	0	0	0	134256
0	0	1	45	0	0	0	0	0	0	1	0	0	1	0	1	0	1	0	1	0	1	0	0	134256
0	0	1	25	0	0	0	0	0	0	0	0	1	0	0	0	0	0	0	0	0	0	0	0	643251
0	0	1	28	0	0	0	1	2	0	0	0	1	0	0	0	0	0	0	0	0	0	0	0	643251
0	0	1	65	0	0	0	0	0	0	0	0	1	0	0	0	0	0	0	0	0	0	0	0	643251
0	0	0	22	0	0	0	0	0	0	0	0	1	0	0	0	0	0	0	0	0	0	0	0	643251
0	0	0	85	0	0	0	1	6	0	0	0	1	0	0	0	0	0	0	0	0	0	0	0	643251
0	0	1	28	0	0	0	0	0	0	0	0	1	0	0	0	0	0	0	0	0	0	0	0	461523
0	0	1	28	0	0	0	0	0	0	0	0	1	0	0	0	0	0	0	0	0	0	0	0	461523
0	0	1	20	0	0	0	0	0	0	0	0	1	0	0	0	0	0	0	0	0	0	0	0	461523
0	0	0	18	0	0	0	0	0	0	0	0	1	0	0	0	0	0	0	0	0	0	0	0	461523
1	1	1	60	0	0	0	0	0	0	0	0	1	0	0	0	0	0	0	0	0	0	0	0	461523
0	0	0	62	1	0	0	1	NA	0	1	1	0	0	1	1	1	0	1	0	0	1	0	0	315624
0	0	1	53	0	0	0	NA	NA	0	1	0	0	0	0	1	1	0	0	0	0	0	1	0	315624
0	0	1	40	0	0	0	0	0	0	0	0	1	0	0	0	0	0	0	0	0	0	0	0	315624
1	0	1	52	0	0	0	1	NA	0	1	0	0	0	0	1	0	0	1	0	1	1	0	0	315624
0	0	0	20	0	0	0	0	0	0	0	0	1	0	0	0	0	0	0	0	0	0	0	0	315624
0	0	1	31	0	0	0	0	0	0	1	1	0	0	0	1	1	0	0	1	1	1	0	0	315624
0	0	1	21	0	0	NA	0	0	0	0	0	1	0	0	0	0	0	0	0	0	0	0	0	315624
0	0	1	21	0	0	NA	0	0	0	1	1	0	0	0	0	1	0	0	0	0	1	1	0	315624
0	0	1	30	0	NA	1	0	0	0	0	0	1	0	0	0	0	0	0	0	0	0	0	0	465321
0	0	0	47	0	0	0	0	0	0	0	0	1	0	0	0	0	0	0	0	0	0	0	0	465321
0	0	0	24	0	1	0	0	0	0	0	0	1	0	0	0	0	0	0	0	0	0	0	0	465321
1	NA	1	70	0	0	0	0	0	0	0	0	1	0	0	0	0	0	0	0	0	0	0	0	562413
0	0	1	27	0	0	0	0	0	0	0	0	1	0	0	0	0	0	0	0	0	0	0	0	562413
0	0	1	23	0	0	0	0	0	0	0	0	1	0	0	0	0	0	0	0	0	0	0	0	562413
0	0	1	40	0	0	1	1	NA	0	0	0	1	0	0	0	0	0	0	0	0	0	0	0	562413
1	NA	0	60	0	0	0	0	0	0	0	0	1	0	0	0	0	0	0	0	0	0	0	0	562413
0	0	1	20	0	0	0	1	4	0	0	0	1	0	0	0	0	0	0	0	0	0	0	0	562413
1	0	0	60	0	1	0	0	0	0	0	0	1	0	0	0	0	0	0	0	0	0	0	0	321546
0	0	1	25	1	0	0	1	2	0	0	0	1	0	0	0	0	0	0	0	0	0	0	0	321546
0	0	0	20	0	0	0	0	0	0	0	0	1	0	0	0	0	0	0	0	0	0	0	0	321546
0	0	1	50	0	0	0	0	0	0	0	0	1	0	0	0	0	0	0	0	0	0	0	0	321546
0	0	1	14	0	0	0	0	0	0	0	0	1	0	0	0	0	0	0	0	0	0	0	0	321546
0	0	1	14	0	0	0	0	0	0	0	0	1	0	0	0	0	0	0	0	0	0	0	0	321546
1	0	1	60	0	0	0	1	NA	0	0	0	1	0	0	0	0	0	0	0	0	0	0	0	321546
0	0	0	22	0	0	0	0	0	1	1	0	0	0	0	0	0	0	0	1	0	0	0	0	541326
0	0	1	23	0	0	0	1	NA	0	0	0	1	0	0	0	0	0	0	0	0	0	0	0	541326
0	0	1	14	0	0	0	0	0	0	0	0	1	0	0	0	0	0	0	0	0	0	0	0	541326
0	0	1	25	0	0	0	0	0	0	1	0	0	0	0	0	0	0	0	0	0	1	0	0	541326
1	1	0	46	0	1	0	0	0	1	1	0	0	0	0	0	0	0	0	0	0	1	0	0	541326
0	0	0	13	0	0	0	1	NA	0	0	0	1	0	0	0	0	0	0	0	0	0	0	0	541326
0	0	0	48	0	0	0	0	0	1	1	0	0	0	0	0	1	0	1	0	0	0	0	0	541326
0	0	1	17	NA	0	NA	NA	NA	0	0	0	1	0	0	0	0	0	0	0	0	0	0	0	541326
0	0	0	24	0	0	0	0	0	1	1	0	0	0	0	0	0	0	0	0	0	0	0	0	541326
0	0	1	45	0	0	0	0	0	0	1	0	0	0	0	0	0	0	0	0	0	1	0	0	541326
0	0	1	30	NA	0	NA	NA	NA	1	1	0	0	0	0	0	0	0	0	0	0	1	0	0	541326
0	0	1	22	0	0	0	1	NA	0	0	0	1	0	0	0	0	0	0	0	0	0	0	0	541326
0	0	1	12	0	0	0	0	0	0	0	0	1	0	0	0	0	0	0	0	0	0	0	0	312654
0	0	0	31	0	1	0	1	2	0	0	0	1	0	0	0	0	0	0	0	0	0	0	0	312654
1	0	1	33	0	0	0	1	3	0	0	0	1	0	0	0	0	0	0	0	0	0	0	0	312654
1	0	1	60	1	0	0	0	0	0	0	0	1	0	0	0	0	0	0	0	0	0	0	0	312654
1	0	0	40	0	0	0	1	2	0	1	1	0	0	1	1	1	0	0	0	0	0	1	0	312654
0	0	0	20	0	0	0	0	0	0	0	0	1	0	0	0	0	0	0	0	0	0	0	0	312654
0	0	1	14	0	0	0	0	0	0	0	0	1	0	0	0	0	0	0	0	0	0	0	0	312654
0	0	1	50	0	0	0	1	6	0	0	0	1	0	0	0	0	0	0	0	0	0	0	0	312654
0	0	1	40	0	0	0	0	0	0	0	1	0	0	1	0	0	0	0	0	0	0	0	0	312654
0	0	1	33	0	0	0	0	0	0	0	0	1	0	0	0	0	0	0	0	0	0	0	0	312654
0	0	0	17	0	0	0	0	0	0	0	0	1	0	0	0	0	0	0	0	0	0	0	0	312654
0	0	0	33	0	0	0	1	1	1	1	0	0	0	0	0	0	0	0	0	0	1	0	0	423516
0	0	0	22	0	1	0	1	1	1	1	0	0	0	0	0	0	0	0	0	0	1	0	0	423516
0	0	1	30	0	1	0	1	1	0	0	0	1	0	0	0	0	0	0	0	0	0	0	0	423516
0	0	0	25	0	1	0	1	1	1	1	0	0	0	0	0	0	0	0	0	0	1	0	0	423516
1	1	1	80	0	0	0	0	0	0	0	0	1	0	0	0	0	0	0	0	0	0	0	0	423516
0	0	0	16	0	0	0	0	0	0	0	0	1	0	0	0	0	0	0	0	0	0	0	0	423516
0	0	0	25	0	0	0	1	2	1	1	0	0	0	0	0	0	0	1	0	1	1	0	0	423516
1	NA	1	60	0	0	1	1	20	1	1	0	0	0	0	0	0	0	0	0	0	1	0	0	423516
0	0	1	40	0	0	0	1	2	0	1	0	0	1	1	0	0	0	0	0	0	0	1	0	423516
0	0	0	53	0	0	1	1	5	1	1	0	0	0	0	0	0	0	0	0	1	1	0	0	423516
0	0	0	18	0	0	0	1	2	1	1	0	0	0	0	0	0	0	0	0	0	1	0	0	423516
0	0	0	52	0	0	1	1	2	1	1	0	0	0	0	0	0	0	1	0	0	1	0	0	423516
0	0	0	38	0	0	1	1	28	1	1	0	0	0	0	0	0	0	0	0	0	0	0	0	241365
0	0	1	25	0	0	0	1	15	0	1	0	0	0	0	0	0	0	0	0	0	1	0	0	241365
0	0	0	30	0	0	0	1	3	0	0	0	1	0	0	0	0	0	0	0	0	0	0	0	241365
0	0	1	15	0	0	0	0	0	0	0	0	1	0	0	0	0	0	0	0	0	0	0	0	241365
0	0	1	12	0	0	0	0	0	0	0	0	1	0	0	0	0	0	0	0	0	0	0	0	241365
0	0	1	19	0	0	0	1	NA	0	0	0	1	0	0	0	0	0	0	0	0	0	0	0	241365
0	0	1	13	0	0	0	0	0	0	0	0	1	0	0	0	0	0	0	0	0	0	0	0	534621
0	0	0	45	0	0	1	1	2	0	0	0	1	0	0	0	0	0	0	0	0	0	0	0	534621
0	0	0	32	0	0	0	0	0	0	0	0	1	0	0	0	0	0	0	0	0	0	0	0	534621
0	0	1	28	0	0	0	0	0	0	0	0	1	0	0	0	0	0	0	0	0	0	0	0	534621
0	0	1	55	0	0	0	1	4	0	0	0	1	0	0	0	0	0	0	0	0	0	0	0	265134
0	0	1	36	0	0	0	1	4	0	0	0	1	0	0	0	0	0	0	0	0	0	0	0	265134
0	0	1	19	0	0	0	1	1	0	0	0	1	0	0	0	0	0	0	0	0	0	0	0	265134
0	0	0	19	0	1	0	0	0	0	0	0	1	0	0	0	0	0	0	0	0	0	0	0	265134
1	1	0	47	0	0	0	NA	NA	1	1	0	0	0	0	1	0	0	0	0	0	0	0	0	265134
0	0	1	46	0	0	0	NA	NA	1	1	0	0	0	0	0	0	0	0	0	0	0	0	0	265134
0	0	0	20	0	1	0	1	3	0	0	0	1	0	0	0	0	0	0	0	0	0	0	0	362145
0	0	1	20	0	0	0	0	0	0	0	0	0	0	0	0	0	0	0	0	0	0	1	0	362145
0	0	1	18	0	0	0	0	0	0	0	0	0	0	1	0	0	0	0	0	0	0	0	0	362145
0	0	0	28	0	1	0	1	5	0	0	0	1	0	0	0	0	0	0	0	0	0	0	0	362145
0	0	1	30	0	0	0	0	0	0	0	0	1	0	0	0	0	0	0	0	0	0	0	0	362145
0	0	1	40	0	0	0	0	0	0	0	0	0	0	1	0	0	0	0	0	0	0	0	0	362145
0	0	1	21	0	0	0	0	0	0	0	0	0	0	1	0	0	0	0	0	0	0	0	0	362145
0	0	0	12	0	0	0	0	0	0	0	0	1	0	0	0	0	0	0	0	0	0	0	0	362145
0	0	1	43	1	0	1	1	2	0	0	0	1	0	0	0	0	0	0	0	0	0	0	0	362145
0	0	0	52	0	1	0	1	8	0	0	0	1	0	0	0	0	0	0	0	0	0	0	0	362145
0	0	1	40	0	0	0	0	0	0	1	0	0	0	0	0	0	0	0	0	0	1	0	0	362145
0	0	1	18	0	0	0	0	0	0	0	0	1	0	0	0	0	0	0	0	0	0	0	0	362145
0	0	1	26	0	0	0	0	0	0	0	0	1	0	0	0	0	0	0	0	0	0	0	0	362145
0	0	1	30	NA	0	NA	NA	NA	0	0	0	1	0	0	0	0	0	0	0	0	0	0	0	362145
0	0	1	21	NA	0	NA	NA	NA	0	0	0	1	0	0	0	0	0	0	0	0	0	0	0	362145
0	0	1	40	NA	0	NA	NA	NA	0	1	0	0	0	0	0	0	0	0	0	1	0	0	0	362145
0	0	0	17	0	1	0	1	2	0	0	0	1	0	0	0	0	0	0	0	0	0	0	0	423165
0	0	1	21	0	0	0	1	2	0	0	0	1	0	0	0	0	0	0	0	0	0	0	0	423165
0	0	1	13	0	0	0	1	10	0	0	0	1	0	0	0	0	0	0	0	0	0	0	0	423165
0	0	0	39	0	1	1	1	8	0	0	0	1	0	0	0	0	0	0	0	0	0	0	0	423165
0	0	0	27	0	1	1	1	20	0	0	0	1	0	0	0	0	0	0	0	0	0	0	0	423165
0	0	0	27	0	0	1	1	2	0	0	0	1	0	0	0	0	0	0	0	0	0	0	0	423165
0	0	1	24	0	0	0	1	2	0	0	0	1	0	0	0	0	0	0	0	0	0	0	0	423165
0	0	0	31	0	1	0	1	5	0	0	0	1	0	0	0	0	0	0	0	0	0	0	0	423165
0	0	1	60	1	0	1	1	4	0	0	0	1	0	0	0	0	0	0	0	0	0	0	0	423165
0	0	0	70	0	0	0	1	12	0	0	0	1	0	0	0	0	0	0	0	0	0	0	0	423165
0	0	1	28	0	0	0	1	8	0	0	0	1	0	0	0	0	0	0	0	0	0	0	0	423165
0	0	0	23	0	0	1	1	3	0	0	0	1	0	0	0	0	0	0	0	0	0	0	0	423165
0	0	0	24	0	1	0	0	0	0	0	0	1	0	0	0	0	0	0	0	0	0	0	0	423165
0	0	0	42	0	1	0	1	2	0	0	0	1	0	0	0	0	0	0	0	0	0	0	0	423165
0	0	1	18	0	0	0	0	0	0	0	0	1	0	0	0	0	0	0	0	0	0	0	0	613542
0	0	1	12	0	0	0	0	0	0	0	0	1	0	0	0	0	0	0	0	0	0	0	0	613542
1	0	1	28	0	0	0	0	0	0	0	0	1	0	0	0	0	0	0	0	0	0	0	0	613542
0	0	1	30	0	0	0	0	0	0	0	0	1	0	0	0	0	0	0	0	0	0	0	0	613542
0	0	1	20	0	0	0	0	0	0	0	0	1	0	0	0	0	0	0	0	0	0	0	0	613542
0	0	0	35	0	1	1	1	4	0	0	0	1	0	0	0	0	0	0	0	0	0	0	0	214563
0	0	0	55	0	1	0	0	0	0	0	0	1	0	0	0	0	0	0	0	0	0	0	0	214563
0	0	0	53	1	1	1	1	4	0	0	0	1	0	0	0	0	0	0	0	0	0	0	0	214563
0	0	NA	25	0	0	0	0	0	0	0	0	1	0	0	0	0	0	0	0	0	0	0	0	214563
0	0	0	35	0	1	0	0	0	0	0	0	1	0	0	0	0	0	0	0	0	0	0	0	214563
0	0	NA	26	0	0	0	0	0	0	0	0	1	0	0	0	0	0	0	0	0	0	0	0	214563
0	0	0	35	0	1	0	0	0	0	0	0	1	0	0	0	0	0	0	0	0	0	0	0	214563
1	NA	0	45	0	1	0	1	3	0	0	0	1	0	0	0	0	0	0	0	0	0	0	0	214563
0	0	NA	26	0	0	0	0	0	0	0	0	1	0	0	0	0	0	0	0	0	0	0	0	214563
0	0	0	25	0	1	0	0	0	0	0	0	1	0	0	0	0	0	0	0	0	0	0	0	214563
0	0	0	30	0	0	0	0	0	0	1	0	0	0	0	0	0	0	0	0	0	1	0	0	214563
0	0	0	48	0	1	0	0	0	0	0	0	1	0	0	0	0	0	0	0	0	0	0	0	214563
0	0	0	30	0	0	0	0	0	0	0	0	1	0	0	0	0	0	0	0	0	0	0	0	214563
0	0	0	46	0	1	0	0	0	0	0	0	1	0	0	0	0	0	0	0	0	0	0	0	214563
1	NA	0	55	0	0	0	0	0	0	0	0	1	0	0	0	0	0	0	0	0	0	0	0	214563
0	0	0	45	0	1	0	0	0	0	0	0	1	0	0	0	0	0	0	0	0	0	0	0	214563
0	0	0	32	0	1	0	1	5	0	0	0	1	0	0	0	0	0	0	0	0	0	0	0	214563
0	0	0	40	0	1	0	1	4	0	0	0	1	0	0	0	0	0	0	0	0	0	0	0	214563
0	0	0	25	0	0	0	0	0	0	0	0	1	0	0	0	0	0	0	0	0	0	0	0	214563
0	0	0	22	0	0	0	0	0	0	0	0	1	0	0	0	0	0	0	0	0	0	0	0	634251
0	0	1	16	0	0	0	0	0	0	0	0	1	0	0	0	0	0	0	0	0	0	0	0	634251
0	0	1	17	0	0	0	0	0	0	0	0	1	0	0	0	0	0	0	0	0	0	0	0	634251
0	0	1	20	0	0	0	1	2	0	0	0	1	0	0	0	0	0	0	0	0	0	0	0	634251
0	0	1	55	0	0	0	0	0	0	0	0	1	0	0	0	0	0	0	0	0	0	0	0	634251
0	0	1	65	0	0	0	0	0	0	0	0	1	0	0	0	0	0	0	0	0	0	0	0	634251
1	0	0	55	0	0	1	1	1	0	1	0	0	0	0	1	0	0	0	0	0	0	0	0	634251
0	0	1	60	0	0	0	0	0	0	0	0	1	0	0	0	0	0	0	0	0	0	0	0	634251
0	0	0	20	0	0	0	1	1	1	1	0	0	0	0	1	0	0	0	0	0	0	0	0	634251
0	0	0	18	0	0	1	1	1	1	1	0	0	0	1	0	0	0	0	0	0	0	0	0	634251
0	0	1	40	0	NA	0	0	0	0	0	0	1	0	0	0	0	0	0	0	0	0	0	0	634251
1	0	0	23	0	0	0	1	2	1	1	1	0	0	0	0	0	0	0	0	0	0	0	0	634251
0	0	1	35	0	0	0	0	0	0	0	0	1	0	0	0	0	0	0	0	0	0	0	0	634251
1	0	0	34	0	1	0	0	0	0	1	0	0	0	0	1	0	0	0	0	0	0	0	0	634251
0	0	1	35	0	0	0	0	0	0	0	1	0	0	0	0	0	0	0	0	0	0	0	0	634251
0	0	1	22	0	0	0	0	0	0	0	0	1	0	0	0	0	0	0	0	0	0	0	0	634251
0	0	0	60	1	0	0	0	0	1	1	0	0	0	0	1	0	0	0	0	0	0	0	0	634251
1	0	1	50	0	0	0	0	0	0	0	0	1	0	0	0	0	0	0	0	0	0	0	0	634251
0	0	1	25	0	0	0	0	0	0	0	0	1	0	0	0	0	0	0	0	0	0	0	0	634251
0	0	0	18	0	0	1	1	3	0	1	0	0	0	0	1	0	0	0	0	0	0	0	0	634251
0	0	1	26	0	0	0	0	0	0	0	0	1	0	0	0	0	0	0	0	0	0	0	0	634251
0	0	1	20	0	0	0	0	0	0	0	0	0	0	0	0	0	0	0	0	0	0	0	1	634251
0	0	1	25	1	0	0	0	0	0	0	0	1	0	0	0	0	0	0	0	0	0	0	0	634251
0	0	1	16	0	0	0	0	0	0	0	0	1	0	0	0	0	0	0	0	0	0	0	0	634251
0	0	1	25	0	0	0	1	2	0	0	0	1	0	0	0	0	0	0	0	0	0	0	0	634251
0	0	0	13	0	0	0	0	0	1	1	0	0	0	0	0	0	0	0	0	0	0	0	0	634251
0	0	0	42	0	0	1	1	1	1	1	0	0	0	0	0	0	0	0	0	0	0	0	0	634251
0	0	0	19	1	1	0	1	5	1	1	0	0	0	0	0	0	0	0	0	0	0	0	0	634251
0	0	0	14	0	0	0	0	0	0	0	0	1	0	0	0	0	0	0	0	0	0	0	0	634251
0	0	1	26	0	0	0	0	0	1	1	0	0	0	0	0	0	0	0	0	0	0	0	0	416532
0	0	1	18	0	0	0	0	0	0	0	0	1	0	0	0	0	0	0	0	0	0	0	0	416532
1	NA	1	60	0	0	0	0	0	0	0	0	1	0	0	0	0	0	0	0	0	0	0	0	416532
0	0	1	26	0	0	0	0	0	1	1	0	0	0	0	1	1	1	1	1	0	0	0	0	416532
0	0	0	20	0	0	0	NA	NA	0	0	0	1	0	0	0	0	0	0	0	0	0	0	0	564213
0	0	1	18	0	0	0	1	NA	0	1	0	0	0	0	1	0	0	0	0	1	1	0	0	564213
0	0	1	18	0	0	NA	NA	NA	0	1	0	0	0	0	1	1	0	0	0	0	0	0	0	564213
1	0	1	45	0	0	0	1	1	0	1	0	0	0	0	1	1	0	1	1	1	0	1	0	564213
0	0	1	20	0	0	0	0	0	0	0	0	1	0	0	0	0	0	0	0	0	0	0	0	564213
0	0	1	19	0	0	0	0	0	0	0	0	1	0	0	0	0	0	0	0	0	0	0	0	564213
0	0	1	25	0	0	0	0	0	0	1	0	0	0	0	1	0	0	0	0	0	1	0	0	564213
1	0	0	62	0	0	1	0	0	0	1	0	0	0	0	0	1	0	0	0	1	1	1	0	564213
0	0	1	40	0	0	1	0	0	0	1	0	0	0	0	1	0	0	0	0	1	1	0	0	564213
0	0	1	16	0	0	0	1	1	0	0	0	1	0	0	0	0	0	0	0	0	0	0	0	564213
0	0	0	12	0	0	0	0	0	0	0	0	1	0	0	0	0	0	0	0	0	0	0	0	564213
0	0	1	40	1	0	0	0	0	0	1	1	0	1	0	1	1	0	0	0	0	0	1	0	564213
0	0	1	15	0	0	0	0	0	0	0	0	1	0	0	0	0	0	0	0	0	0	0	0	564213
0	0	1	12	0	0	0	0	0	0	0	0	1	0	0	0	0	0	0	0	0	0	0	0	124635
1	0	1	55	0	0	0	1	2	0	1	0	0	0	0	1	1	0	0	0	1	0	0	0	124635
0	0	1	12	0	0	0	0	0	0	0	0	1	0	0	0	0	0	0	0	0	0	0	0	124635
0	0	0	45	0	1	0	NA	NA	0	1	0	0	0	0	1	1	0	0	0	1	1	1	0	124635
1	0	1	26	0	0	NA	0	0	0	1	1	0	0	0	1	1	0	0	0	0	0	1	0	124635
1	0	0	36	0	0	0	0	0	0	1	1	0	0	0	1	1	0	0	0	1	0	0	0	124635
0	0	1	30	0	0	0	1	1	0	1	0	0	0	0	1	0	0	0	0	1	1	1	0	124635
0	0	1	28	0	0	0	0	0	1	1	1	0	0	0	1	1	0	0	0	0	1	0	0	124635
0	0	0	13	0	0	NA	NA	NA	0	0	0	1	0	0	0	0	0	0	0	0	0	0	0	364512
1	1	1	22	0	0	0	1	NA	0	0	0	1	0	0	0	0	0	0	0	0	0	0	0	364512
1	0	0	43	1	1	1	1	2	0	1	0	0	0	0	1	1	0	0	0	0	1	0	0	364512
1	0	1	33	NA	0	NA	NA	NA	0	0	0	1	0	0	0	0	0	0	0	0	0	0	0	364512
0	0	1	30	0	0	0	0	0	0	1	0	0	0	0	1	1	0	0	0	0	0	0	0	364512
0	0	1	12	0	0	0	0	0	0	0	0	1	0	0	0	0	0	0	0	0	0	0	0	364512
0	0	1	22	0	0	NA	NA	NA	0	0	0	1	0	0	0	0	0	0	0	0	0	0	0	364512
0	0	0	30	0	0	0	1	4	0	0	0	1	0	0	0	0	0	0	0	0	0	0	0	364512
0	0	1	28	1	0	0	0	0	0	1	0	0	0	0	1	1	0	0	0	0	1	0	0	365142
0	0	1	23	0	0	0	0	0	1	1	0	0	0	0	1	1	0	0	0	1	0	0	0	365142
0	0	1	65	0	0	0	1	2	0	1	1	0	0	0	0	1	0	0	0	0	1	0	0	365142
1	1	0	35	0	1	0	NA	NA	0	0	0	1	0	0	0	0	0	0	0	0	0	0	0	365142
0	0	1	27	0	0	0	0	0	0	1	0	0	0	0	1	1	0	0	1	1	0	0	0	365142
0	0	1	45	0	0	0	0	0	0	1	1	0	0	0	1	0	0	0	0	1	0	1	0	365142
0	0	0	19	0	0	0	1	2	0	0	0	1	0	0	0	0	0	0	0	0	0	0	0	632154
0	0	0	18	0	0	0	1	2	0	0	0	1	0	0	0	0	0	0	0	0	0	0	0	632154
0	0	0	21	0	0	0	1	3	0	0	0	1	0	0	0	0	0	0	0	0	0	0	0	632154
1	NA	0	45	0	0	0	1	4	0	0	0	1	0	0	0	0	0	0	0	0	0	0	0	632154
0	0	0	20	0	0	0	1	5	0	0	0	1	0	0	0	0	0	0	0	0	0	0	0	632154
1	NA	0	30	0	0	0	1	3	0	0	0	1	0	0	0	0	0	0	0	0	0	0	0	632154
0	0	1	32	0	0	0	1	4	1	1	0	0	0	0	0	0	0	0	0	0	0	0	0	632154
0	0	1	18	0	0	0	1	NA	0	0	0	1	0	0	0	0	0	0	0	0	0	0	0	235614
0	0	1	25	0	0	0	0	0	0	0	0	1	0	0	0	0	0	0	0	0	0	0	0	235614
0	0	1	35	NA	0	NA	NA	NA	0	0	0	1	0	0	0	0	0	0	0	0	0	0	0	235614
0	0	1	45	0	0	1	NA	NA	0	0	0	1	0	0	0	0	0	0	0	0	0	0	0	235614
0	0	1	62	0	0	1	1	NA	0	0	0	1	0	0	0	0	0	0	0	0	0	0	0	235614
0	0	1	75	0	0	0	1	NA	0	0	0	1	0	0	0	0	0	0	0	0	0	0	0	235614
0	0	1	35	0	0	1	NA	NA	0	0	0	1	0	0	0	0	0	0	0	0	0	0	0	235614
0	0	0	27	0	0	1	1	8	0	0	0	1	0	0	0	0	0	0	0	0	0	0	0	235614
0	0	1	24	0	0	0	0	0	0	0	0	1	0	0	0	0	0	0	0	0	0	0	0	235614
0	0	0	40	0	1	NA	1	NA	0	0	0	1	0	0	0	0	0	0	0	0	0	0	0	235614
0	0	1	13	0	0	0	1	NA	0	0	0	1	0	0	0	0	0	0	0	0	0	0	0	235614
0	0	0	24	0	1	1	NA	NA	0	0	0	1	0	0	0	0	0	0	0	0	0	0	0	235614
0	0	0	42	0	0	0	1	2	0	0	0	1	0	0	0	0	0	0	0	0	0	0	0	235614
0	0	1	27	0	0	0	0	0	0	0	0	1	0	0	0	0	0	0	0	0	0	0	0	312654
0	0	1	58	0	0	0	0	0	0	0	0	1	0	0	0	0	0	0	0	0	0	0	0	513642
0	0	0	30	0	0	0	1	NA	0	0	0	1	0	0	0	0	0	0	0	0	0	0	0	512346
0	0	1	13	0	0	0	0	0	0	0	0	1	0	0	0	0	0	0	0	0	0	0	0	512346
0	0	1	22	0	0	0	0	0	0	0	0	1	0	0	0	0	0	0	0	0	0	0	0	512346
0	0	1	22	0	0	0	0	0	1	1	0	0	0	0	0	0	0	0	0	0	0	0	0	512346
1	1	0	51	0	0	0	1	NA	0	0	0	1	0	0	0	0	0	0	0	0	0	0	0	512346
0	0	1	47	1	0	1	0	0	0	0	0	1	0	0	0	0	0	0	0	0	0	0	0	512346
0	0	1	20	1	0	0	0	0	1	1	1	0	0	0	0	0	0	1	0	1	0	1	0	245316
0	0	0	54	0	0	1	0	0	0	1	0	0	1	0	0	1	0	0	1	1	0	1	0	245316
0	0	1	18	0	0	0	0	0	1	1	0	0	0	0	0	0	0	0	0	1	0	1	0	245316
0	0	0	40	0	1	1	0	0	0	1	1	0	0	0	1	1	0	0	0	1	1	1	0	623415
0	0	0	40	0	0	0	0	0	0	0	0	1	0	0	0	0	0	0	0	0	0	0	0	623415
0	0	1	38	0	0	0	1	1	0	1	0	0	1	0	1	0	0	0	0	1	0	0	0	623415
0	0	1	35	0	0	0	1	NA	1	1	1	0	0	1	1	0	0	0	0	1	0	0	0	623415
0	0	1	27	0	0	0	0	0	0	0	0	1	0	0	0	0	0	0	0	0	0	0	0	465231
0	0	1	45	0	0	1	1	NA	0	0	0	1	0	0	0	0	0	0	0	0	0	0	0	465231
0	0	1	40	0	0	1	1	NA	0	0	0	1	0	0	0	0	0	0	0	0	0	0	0	465231
0	0	1	18	0	0	0	0	0	0	0	0	1	0	0	0	0	0	0	0	0	0	0	0	465231
0	0	1	28	0	0	0	1	NA	0	0	0	1	0	0	0	0	0	0	0	0	0	0	0	465231
0	0	1	22	0	0	0	0	0	0	0	0	1	0	0	0	0	0	0	0	0	0	0	0	465231
0	0	1	15	0	0	0	0	0	0	0	0	1	0	0	0	0	0	0	0	0	0	0	0	465231
0	0	0	21	0	0	0	1	3	0	0	0	1	0	0	0	0	0	0	0	0	0	0	0	465231
0	0	0	22	0	0	0	0	0	0	0	0	1	0	0	0	0	0	0	0	0	0	0	0	125346
1	0	1	30	0	0	0	0	0	0	0	0	1	0	0	0	0	0	0	0	0	0	0	0	125346
0	0	1	20	0	0	0	0	0	0	0	0	1	0	0	0	0	0	0	0	0	0	0	0	125346
1	0	1	45	0	0	1	0	0	0	0	0	1	0	0	0	0	0	0	0	0	0	0	0	125346
1	0	1	25	0	0	1	1	NA	1	1	0	0	0	0	1	1	0	0	0	0	0	0	0	125346
0	0	1	18	1	0	0	0	0	0	0	0	1	0	0	0	0	0	0	0	0	0	0	0	125346
0	0	1	18	0	0	0	0	0	0	0	0	1	0	0	0	0	0	0	0	0	0	0	0	125346
0	0	0	38	0	0	0	0	0	0	1	1	0	0	0	1	1	0	0	0	1	0	0	0	364512
0	0	1	19	0	0	0	0	0	0	0	0	1	0	0	0	0	0	0	0	0	0	0	0	364512
0	0	1	60	0	0	1	1	2	0	1	0	0	0	0	1	1	0	0	0	1	1	0	0	364512
0	0	1	40	0	0	0	1	NA	0	1	0	0	0	0	1	0	0	0	0	0	1	0	0	142635
0	0	0	25	0	0	NA	NA	NA	0	0	0	1	0	0	0	0	0	0	0	0	0	0	0	142635
0	0	1	16	0	0	0	1	2	0	0	0	1	0	0	0	0	0	0	0	0	0	0	0	142635
0	0	1	70	1	0	1	1	NA	0	0	0	1	0	0	0	0	0	0	0	0	0	0	0	142635
0	0	0	62	0	0	0	1	2	0	0	0	1	0	0	0	0	0	0	0	0	0	0	0	462153
1	0	1	60	1	0	0	1	NA	0	0	0	1	0	0	0	0	0	0	0	0	0	0	0	456321
0	0	1	40	0	0	0	0	0	1	1	0	0	0	0	0	0	0	0	0	0	0	0	0	456321
0	0	0	15	1	0	0	0	0	0	0	0	1	0	0	0	0	0	0	0	0	0	0	0	456321
1	0	0	42	0	0	0	0	0	0	0	0	1	0	0	0	0	0	0	0	0	0	0	0	456321
0	0	1	35	0	0	0	0	0	0	0	0	1	0	0	0	0	0	0	0	0	0	0	0	456321
0	0	0	18	0	1	0	0	0	0	0	0	1	0	0	0	0	0	0	0	0	0	0	0	456321
0	0	0	15	0	0	0	0	0	0	0	0	1	0	0	0	0	0	0	0	0	0	0	0	456321
0	0	1	12	0	0	0	0	0	0	0	0	1	0	0	0	0	0	0	0	0	0	0	0	456321
0	0	1	12	0	0	0	0	0	0	0	0	1	0	0	0	0	0	0	0	0	0	0	0	624135
0	0	1	30	0	0	0	0	0	0	1	0	0	0	0	1	1	0	0	0	1	1	1	0	624135
0	0	1	35	0	0	0	0	0	0	1	0	0	0	0	1	1	0	0	0	1	1	0	0	624135
0	0	1	55	0	0	0	1	NA	0	1	0	0	0	0	1	1	0	0	0	1	1	1	0	624135
0	0	1	24	1	0	0	0	0	0	1	1	0	0	0	1	1	0	0	0	0	1	1	0	624135
0	0	1	30	0	0	0	0	0	0	1	0	0	0	0	1	0	0	0	0	0	1	0	0	624135
0	0	0	32	0	0	1	1	2	0	1	0	0	0	0	1	0	0	0	0	1	1	0	0	432615
0	0	1	27	0	0	0	1	3	0	1	0	0	0	0	1	0	0	0	0	1	1	0	0	432615
0	0	1	22	0	0	0	0	0	0	1	0	0	0	0	1	1	0	0	0	1	1	0	0	432615
0	0	1	47	0	0	1	0	0	0	1	0	0	1	0	1	1	0	1	0	1	1	0	0	432615
0	0	1	27	0	0	0	0	0	0	0	0	1	0	0	0	0	0	0	0	0	0	0	0	432615
1	0	1	38	0	0	0	0	0	0	1	0	0	0	0	1	1	0	0	0	1	1	1	0	621543
0	0	0	43	0	0	1	0	0	0	1	0	0	0	0	1	1	0	0	0	0	1	1	0	621543
0	0	1	14	0	0	0	NA	NA	0	0	0	1	0	0	0	0	0	0	0	0	0	0	0	621543
0	0	1	42	0	0	0	0	0	0	1	0	0	0	0	1	1	0	0	0	1	1	1	0	621543
0	0	1	22	0	0	0	NA	NA	0	1	0	0	0	0	1	1	0	0	0	1	1	0	0	621543
0	0	1	18	0	0	0	0	0	0	1	0	0	0	0	1	1	0	0	0	0	1	0	0	621543
0	0	1	18	0	0	0	0	0	0	0	0	1	0	0	0	0	0	0	0	0	0	0	0	621543
0	0	1	18	0	0	NA	0	0	0	0	0	1	0	0	0	0	0	0	0	0	0	0	0	163452
0	0	1	30	0	0	0	0	0	0	0	0	0	0	1	0	0	0	0	0	0	0	0	0	163452
0	0	0	26	0	0	0	0	0	0	0	0	0	0	1	0	0	0	0	0	0	0	0	0	163452
0	0	1	24	0	0	NA	0	0	0	0	0	0	0	1	0	0	0	0	0	0	0	0	0	163452
0	0	1	50	0	0	0	1	NA	1	1	0	0	0	0	0	0	0	0	0	0	0	0	0	324516
0	0	0	17	0	0	0	1	NA	0	0	0	1	0	0	0	0	0	0	0	0	0	0	0	324516
0	0	1	16	0	0	0	1	NA	1	1	0	0	0	0	0	0	0	0	0	0	0	0	0	324516
0	0	1	23	0	0	0	0	0	1	1	0	0	0	0	0	1	0	0	0	0	0	0	0	324516
0	0	1	24	1	0	0	1	7	0	0	0	1	0	0	0	0	0	0	0	0	0	0	0	324516
0	0	1	25	0	0	0	0	0	0	0	0	1	0	0	0	0	0	0	0	0	0	0	0	641253
0	0	1	42	0	0	0	0	0	0	0	0	1	0	0	0	0	0	0	0	0	0	0	0	641253
0	0	1	13	0	0	0	0	0	0	0	0	1	0	0	0	0	0	0	0	0	0	0	0	641253
0	0	1	21	1	0	0	1	10	0	0	0	1	0	0	0	0	0	0	0	0	0	0	0	641253
0	0	0	26	0	0	0	1	NA	0	0	0	1	0	0	0	0	0	0	0	0	0	0	0	641253
1	0	0	45	0	0	0	0	0	0	0	0	1	0	0	0	0	0	0	0	0	0	0	0	641253
0	0	1	40	0	NA	0	0	0	0	0	0	1	0	0	0	0	0	0	0	0	0	0	0	641253
0	0	1	55	0	0	0	0	0	0	0	0	1	0	0	0	0	0	0	0	0	0	0	0	641253
0	0	1	13	0	0	0	0	0	1	1	0	0	0	0	0	1	0	0	0	0	0	0	0	641253
0	0	0	35	0	0	0	0	0	0	0	0	1	0	0	0	0	0	0	0	0	0	0	0	641253
0	0	1	49	0	0	0	0	0	0	0	0	1	0	0	0	0	0	0	0	0	0	0	0	641253
0	0	1	38	0	0	0	0	0	0	0	0	1	0	0	0	0	0	0	0	0	0	0	0	641253
0	0	0	40	0	0	0	0	0	0	0	0	1	0	0	0	0	0	0	0	0	0	0	0	641253
0	0	1	18	0	0	0	0	0	0	0	0	1	0	0	0	0	0	0	0	0	0	0	0	641253
0	0	1	13	0	0	0	0	0	0	0	0	1	0	0	0	0	0	0	0	0	0	0	0	641253
0	0	1	20	0	0	0	0	0	0	0	0	1	0	0	0	0	0	0	0	0	0	0	0	364152
0	0	1	35	0	0	1	1	NA	0	0	0	1	0	0	0	0	0	0	0	0	0	0	0	364152
0	0	1	32	0	0	0	NA	NA	1	1	0	0	0	0	0	0	0	0	0	0	1	0	0	364152
0	0	1	15	0	0	0	0	0	0	1	0	0	0	0	0	0	0	0	0	0	1	0	0	364152
0	0	1	13	0	0	0	0	0	0	1	0	0	0	0	0	0	0	0	0	0	1	0	0	364152
0	0	1	30	0	0	0	1	10	0	0	0	1	0	0	0	0	0	0	0	0	0	0	0	143526
0	0	1	32	0	0	0	1	4	0	0	0	1	0	0	0	0	0	0	0	0	0	0	0	143526
0	0	0	21	0	0	0	1	2	0	0	0	1	0	0	0	0	0	0	0	0	0	0	0	143526
1	0	0	42	0	0	1	0	0	0	0	0	1	0	0	0	0	0	0	0	0	0	0	0	143526
0	0	0	40	0	0	1	0	0	0	0	0	1	0	0	0	0	0	0	0	0	0	0	0	143526
0	0	1	18	0	0	0	1	2	0	0	0	1	0	0	0	0	0	0	0	0	0	0	0	143526
0	0	0	64	0	0	0	0	0	0	0	0	1	0	0	0	0	0	0	0	0	0	0	0	146352
0	0	1	21	0	0	0	0	0	0	0	0	0	0	1	0	0	0	0	0	0	0	0	0	146352
0	0	0	29	0	1	0	0	0	0	0	0	1	0	0	0	0	0	0	0	0	0	0	0	146352
0	0	0	23	0	1	0	0	0	0	0	0	1	0	0	0	0	0	0	0	0	0	0	0	146352
0	0	1	25	0	0	0	0	0	0	0	0	1	0	0	0	0	0	0	0	0	0	0	0	521634
0	0	1	35	0	0	0	0	0	0	0	0	1	0	0	0	0	0	0	0	0	0	0	0	521634
0	0	0	20	0	0	0	1	3	0	0	0	1	0	0	0	0	0	0	0	0	0	0	0	621435
0	0	1	19	0	NA	0	0	0	0	0	0	1	0	0	0	0	0	0	0	0	0	0	0	621435
0	0	1	25	0	0	0	0	0	0	0	1	0	0	0	0	0	0	0	0	0	0	1	0	621435
0	0	0	70	0	0	0	0	0	0	0	0	1	0	0	0	0	0	0	0	0	0	0	0	621435
0	0	1	45	0	0	0	0	0	0	0	0	1	0	0	0	0	0	0	0	0	0	0	0	621435
0	0	1	22	0	0	0	0	0	0	0	0	1	0	0	0	0	0	0	0	0	0	0	0	621435
0	0	1	26	0	0	0	0	0	0	0	0	1	0	0	0	0	0	0	0	0	0	0	0	621435
0	0	0	56	0	0	0	1	1	0	0	1	0	0	0	0	0	0	0	0	0	0	1	0	621435
0	0	1	30	0	0	0	0	0	0	0	0	1	0	0	0	0	0	0	0	0	0	0	0	621435
0	0	1	18	0	0	0	0	0	0	0	0	1	0	0	0	0	0	0	0	0	0	0	0	621435
0	0	0	26	0	0	0	1	3	0	0	1	0	0	0	0	0	0	0	0	0	0	0	0	621435
0	0	1	22	0	0	0	0	0	0	1	0	0	0	0	0	0	0	0	0	1	0	1	0	621435
0	0	0	35	0	0	0	1	1	0	0	0	1	0	0	0	0	0	0	0	0	0	0	0	621435
0	0	0	45	0	1	NA	NA	NA	0	1	0	0	0	0	0	0	0	0	0	0	1	0	0	215463
0	0	1	32	NA	0	NA	1	NA	0	0	0	1	0	0	0	0	0	0	0	0	0	0	0	215463
0	0	0	28	0	0	NA	1	NA	0	1	0	0	0	0	0	0	0	0	0	0	1	0	0	215463
0	0	1	20	0	0	0	1	3	0	0	0	1	0	0	0	0	0	0	0	0	0	0	0	543612
0	0	1	45	0	0	0	1	2	0	0	0	1	0	0	0	0	0	0	0	0	0	0	0	543612
0	0	1	24	0	0	0	1	5	0	0	0	1	0	0	0	0	0	0	0	0	0	0	0	543612
0	0	1	50	1	0	0	1	5	0	0	0	1	0	0	0	0	0	0	0	0	0	0	0	543612
0	0	0	18	0	1	0	1	10	0	0	0	1	0	0	0	0	0	0	0	0	0	0	0	543612
0	0	0	30	0	0	0	0	0	0	0	0	1	0	0	0	0	0	0	0	0	0	0	0	543612
0	0	0	53	0	0	0	1	5	0	0	0	1	0	0	0	0	0	0	0	0	0	0	0	543612
1	1	1	28	0	0	0	1	2	0	0	0	1	0	0	0	0	0	0	0	0	0	0	0	543612
1	1	0	50	0	0	0	1	7	0	0	0	1	0	0	0	0	0	0	0	0	0	0	0	543612
0	0	1	21	0	0	0	1	1	0	0	0	1	0	0	0	0	0	0	0	0	0	0	0	634215
0	0	1	18	0	0	0	0	0	0	0	0	1	0	0	0	0	0	0	0	0	0	0	0	634215
0	0	1	55	0	0	0	0	0	0	0	0	1	0	0	0	0	0	0	0	0	0	0	0	634215
0	0	1	17	0	0	0	0	0	0	0	0	1	0	0	0	0	0	0	0	0	0	0	0	436251
0	0	1	35	0	0	1	1	1	0	0	0	1	0	0	0	0	0	0	0	0	0	0	0	436251
0	0	1	12	0	0	0	0	0	0	0	0	1	0	0	0	0	0	0	0	0	0	0	0	436251
0	0	1	40	0	0	0	0	0	0	0	0	1	0	0	0	0	0	0	0	0	0	0	0	436251
0	0	1	16	0	0	0	0	0	0	0	0	1	0	0	0	0	0	0	0	0	0	0	0	436251
0	0	1	18	0	0	0	0	0	0	0	0	1	0	0	0	0	0	0	0	0	0	0	0	436251
0	0	1	24	0	0	0	0	0	0	1	0	0	1	0	1	0	1	0	0	0	1	1	0	416532
0	0	1	15	0	0	0	0	0	0	1	0	0	0	0	0	0	1	0	0	0	1	1	0	416532
0	0	0	22	0	0	0	0	0	0	1	1	0	0	0	1	0	0	0	0	1	0	1	0	416532
1	NA	1	44	0	0	0	1	NA	0	0	0	1	0	0	0	0	0	0	0	0	0	0	0	345216
1	0	1	50	1	0	0	1	2	0	0	0	1	0	0	0	0	0	0	0	0	0	0	0	345216
1	NA	0	63	0	0	1	1	NA	0	0	0	0	0	0	0	0	0	0	0	0	0	0	1	345216
0	0	0	47	0	0	1	1	2	0	1	0	0	0	0	1	1	0	0	0	0	1	1	0	523164
0	0	0	23	0	0	0	0	0	0	0	0	1	0	0	0	0	0	0	0	0	0	0	0	523164
0	0	1	43	0	0	1	0	0	0	1	0	0	0	0	1	1	0	0	0	0	1	1	0	523164
0	0	0	18	0	0	0	0	0	0	0	0	1	0	0	0	0	0	0	0	0	0	0	0	523164
0	0	0	29	0	0	0	1	1	0	0	0	1	0	0	0	0	0	0	0	0	0	0	0	621534
0	0	1	31	1	0	1	1	NA	0	0	0	1	0	0	0	0	0	0	0	0	0	0	0	621534
0	0	1	38	0	0	1	NA	NA	0	0	0	1	0	0	0	0	0	0	0	0	0	0	0	621534
0	0	1	70	0	0	0	1	2	1	1	0	0	0	0	1	1	0	0	0	0	0	0	0	621534
0	0	1	23	0	0	0	1	NA	0	0	0	1	0	0	0	0	0	0	0	0	0	0	0	621534
0	0	1	30	0	0	0	0	0	0	0	0	1	0	0	0	0	0	0	0	0	0	0	0	621534
0	0	1	20	0	0	0	NA	NA	0	0	0	1	0	0	0	0	0	0	0	0	0	0	0	621534
0	0	0	19	0	0	0	0	0	0	0	0	1	0	0	0	0	0	0	0	0	0	0	0	361254
0	0	1	28	0	0	0	1	NA	1	1	0	0	0	0	1	0	0	0	0	0	0	0	0	361254
0	0	1	50	1	0	0	1	2	0	1	0	0	0	0	0	0	0	0	0	1	0	0	0	361254
0	0	1	13	0	0	0	0	0	0	0	0	1	0	0	0	0	0	0	0	0	0	0	0	361254
0	0	1	50	0	0	0	0	0	0	0	0	1	0	0	0	0	0	0	0	0	0	0	0	361254
0	0	1	46	0	0	0	0	0	0	0	0	1	0	0	0	0	0	0	0	0	0	0	0	361254
0	0	1	25	0	0	0	1	NA	1	1	0	0	0	0	1	1	0	0	0	0	1	0	0	361254
1	1	0	55	0	0	0	0	0	0	0	0	1	0	0	0	0	0	0	0	0	0	0	0	361254
0	0	1	35	0	0	1	0	0	0	0	0	1	0	0	0	0	0	0	0	0	0	0	0	361254
0	0	1	18	0	0	0	0	0	0	0	0	1	0	0	0	0	0	0	0	0	0	0	0	361254
0	0	1	25	0	0	0	0	0	0	1	0	0	1	1	0	0	0	0	0	0	0	0	0	361254
0	0	0	22	0	0	0	1	2	0	1	0	0	0	0	1	1	0	0	0	0	0	1	0	452613
0	0	0	21	0	0	0	0	0	0	0	0	1	0	0	0	0	0	0	0	0	0	0	0	452613
0	0	1	60	0	0	1	1	2	0	1	1	0	0	0	1	1	0	0	0	1	1	1	0	452613
0	0	0	36	0	0	0	1	2	0	1	0	0	0	0	1	1	0	0	0	0	1	1	0	452613
0	0	1	18	0	0	0	NA	NA	0	1	0	0	0	0	1	1	0	0	0	0	0	0	0	452613
0	0	1	50	0	0	0	0	0	0	1	0	0	1	0	1	1	0	0	0	1	0	0	0	452613
0	0	0	24	0	0	0	1	2	0	1	0	0	0	0	1	1	0	0	0	0	1	0	0	452613
0	0	1	30	1	0	0	1	2	0	1	0	0	0	0	1	1	0	0	1	0	0	0	0	452613
0	0	1	36	0	0	0	1	2	0	1	1	0	0	0	1	0	0	0	0	1	1	0	0	452613
0	0	1	13	0	0	0	0	0	0	0	0	1	0	0	0	0	0	0	0	0	0	0	0	452613
0	0	1	35	0	0	0	NA	NA	0	1	0	0	0	0	0	0	0	0	0	0	1	0	0	243156
0	0	0	73	0	0	0	0	0	1	1	0	0	0	0	0	0	0	0	0	0	0	0	0	243156
0	0	0	14	0	0	0	0	0	0	0	0	1	0	0	0	0	0	0	0	0	0	0	0	243156
1	1	0	32	0	0	0	0	0	1	1	0	0	0	0	0	0	1	0	0	0	0	0	0	243156
0	0	1	23	0	0	0	1	NA	1	1	0	0	0	0	0	1	0	0	0	0	1	0	0	243156
0	0	1	30	0	0	0	0	0	0	0	0	1	0	0	0	0	0	0	0	0	0	0	0	243156
0	0	1	25	0	0	0	0	0	0	1	0	0	0	0	0	1	0	0	0	0	1	0	0	243156
0	0	1	36	0	0	0	1	NA	0	0	0	1	0	0	0	0	0	0	0	0	0	0	0	243156
0	0	1	18	0	0	0	0	0	0	0	0	1	0	0	0	0	0	0	0	0	0	0	0	462531
0	0	0	14	0	0	0	0	0	0	0	0	1	0	0	0	0	0	0	0	0	0	0	0	462531
0	0	0	25	0	0	0	0	0	1	1	0	0	0	0	0	0	0	0	0	0	0	0	0	462531
0	0	0	45	0	0	0	0	0	0	0	0	1	0	0	0	0	0	0	0	0	0	0	0	462531
0	0	1	54	0	0	0	0	0	0	0	0	1	0	0	0	0	0	0	0	0	0	0	0	462531
1	0	1	42	0	NA	0	0	0	0	0	0	1	0	0	0	0	0	0	0	0	0	0	0	462531
0	0	1	18	0	0	0	0	0	0	0	0	1	0	0	0	0	0	0	0	0	0	0	0	462531
0	0	0	28	0	0	0	0	0	0	0	0	1	0	0	0	0	0	0	0	0	0	0	0	462531
0	0	1	37	0	0	0	0	0	0	0	0	1	0	0	0	0	0	0	0	0	0	0	0	462531
0	0	1	12	0	0	0	0	0	0	0	0	1	0	0	0	0	0	0	0	0	0	0	0	462531
0	0	1	15	0	0	0	0	0	0	0	0	1	0	0	0	0	0	0	0	0	0	0	0	462531
0	0	1	18	NA	0	0	0	0	0	0	0	1	0	0	0	0	0	0	0	0	0	0	0	462531
0	0	0	18	0	0	0	0	0	0	0	0	0	0	0	0	0	0	0	0	0	0	1	0	263154
0	0	0	44	0	1	0	0	0	0	0	0	1	0	0	0	0	0	0	0	0	0	0	0	263154
0	0	0	25	0	0	NA	0	0	0	1	0	0	0	0	0	1	0	0	0	0	0	0	0	263154
0	0	1	18	0	0	NA	0	0	0	0	0	1	0	0	0	0	0	0	0	0	0	0	0	263154
0	0	0	52	0	0	0	1	1	0	0	0	1	0	0	0	0	0	0	0	0	0	0	0	263154
0	0	0	13	0	0	0	0	0	0	0	0	1	0	0	0	0	0	0	0	0	0	0	0	263154
0	0	0	20	0	0	0	0	0	0	0	0	0	0	0	0	0	1	0	0	0	0	0	0	263154
0	0	1	20	0	0	NA	0	0	0	0	0	1	0	0	0	0	0	0	0	0	0	0	0	263154
0	0	1	30	0	0	0	0	0	0	0	0	1	0	0	0	0	0	0	0	0	0	0	0	263154
0	0	1	35	0	0	0	0	0	0	0	0	1	0	0	0	0	0	0	0	0	0	0	0	263154
0	0	1	36	0	0	0	0	0	0	0	0	1	0	0	0	0	0	0	0	0	0	0	0	263154
1	0	0	53	0	0	1	1	NA	1	1	0	0	0	0	1	1	0	0	0	0	1	0	0	236451
0	0	1	25	0	1	0	1	2	0	0	0	0	0	0	0	0	0	0	0	0	0	1	0	236451
1	NA	1	48	0	0	1	1	30	0	1	0	0	0	0	1	0	0	0	0	0	0	0	0	236451
0	0	1	28	1	0	0	0	0	0	1	0	0	0	0	1	0	0	0	0	0	1	1	0	236451
0	0	1	16	0	0	0	0	0	0	0	0	1	0	0	0	0	0	0	0	0	0	0	0	236451
0	0	1	40	0	0	0	0	0	0	0	0	1	0	0	0	0	0	0	0	0	0	0	0	236451
0	0	0	14	0	0	0	0	0	0	0	0	1	0	0	0	0	0	0	0	0	0	0	0	236451
0	0	0	24	0	0	0	1	NA	0	0	0	1	0	0	0	0	0	0	0	0	0	0	0	236451
0	0	0	24	0	1	0	0	0	0	1	0	0	0	0	1	1	0	0	0	0	0	0	0	236451
1	0	1	60	0	0	0	1	2	0	0	1	0	0	0	0	0	0	0	0	0	0	0	0	236451
0	0	0	18	0	0	0	0	0	0	0	0	1	0	0	0	0	0	0	0	0	0	0	0	564213
0	0	1	25	0	0	0	1	NA	0	0	0	1	0	0	0	0	0	0	0	0	0	0	0	564213
0	0	1	45	0	0	0	0	0	0	0	0	1	0	0	0	0	0	0	0	0	0	0	0	564213
0	0	0	61	0	0	1	1	2	0	0	0	1	0	0	0	0	0	0	0	0	0	0	0	564213
0	0	0	16	0	0	0	1	2	0	0	0	1	0	0	0	0	0	0	0	0	0	0	0	564213
0	0	1	45	0	0	0	0	0	1	1	0	0	0	0	0	0	0	0	0	0	0	0	0	564213
0	0	1	19	0	0	0	0	0	0	0	0	1	0	0	0	0	0	0	0	0	0	0	0	564213
0	0	1	31	0	0	0	0	0	0	0	0	1	0	0	0	0	0	0	0	0	0	0	0	564213
0	0	1	29	0	0	0	0	0	1	1	0	0	0	0	0	0	0	0	0	0	0	0	0	564213
0	0	0	22	0	1	0	0	0	0	0	0	1	0	0	0	0	0	0	0	0	0	0	0	564213
0	0	0	15	0	0	0	0	0	0	0	0	1	0	0	0	0	0	0	0	0	0	0	0	524361
0	0	1	19	0	0	0	0	0	0	0	0	1	0	0	0	0	0	0	0	0	0	0	0	524361
1	0	1	32	0	0	0	0	0	0	0	0	1	0	0	0	0	0	0	0	0	0	0	0	524361
0	0	1	25	0	0	0	0	0	0	0	0	1	0	0	0	0	0	0	0	0	0	0	0	524361
0	0	1	50	0	0	0	0	0	0	0	0	1	0	0	0	0	0	0	0	0	0	0	0	524361
0	0	1	45	0	0	1	1	2	0	1	0	0	0	0	1	0	0	0	0	0	0	1	0	524361
0	0	1	18	0	0	0	0	0	0	0	0	1	0	0	0	0	0	0	0	0	0	0	0	524361
0	0	0	27	0	0	0	1	20	0	0	0	1	0	0	0	0	0	0	0	0	0	0	0	163542
0	0	1	50	0	0	0	1	4	1	1	0	0	0	0	0	0	0	0	0	0	0	0	0	163542
0	0	0	37	0	0	0	1	3	0	0	0	1	0	0	0	0	0	0	0	0	0	0	0	163542
0	0	1	60	0	0	0	0	0	0	0	0	0	0	1	0	0	0	0	0	0	0	0	0	163542
0	0	1	25	1	0	0	1	2	0	1	0	0	0	0	0	1	0	0	0	0	0	0	0	163542
0	0	0	25	0	0	0	1	3	0	0	0	1	0	0	0	0	0	0	0	0	0	0	0	163542
0	0	0	20	0	0	0	1	8	0	0	0	1	0	0	0	0	0	0	0	0	0	0	0	163542
0	0	1	21	0	0	1	1	4	0	0	0	1	0	0	0	0	0	0	0	0	0	0	0	163542
0	0	1	26	0	0	0	1	2	1	1	0	0	0	0	0	0	0	0	0	0	0	0	0	163542
0	0	1	22	0	0	0	0	0	0	0	0	1	0	0	0	0	0	0	0	0	0	0	0	315624
0	0	1	16	0	0	0	0	0	0	0	0	1	0	0	0	0	0	0	0	0	0	0	0	315624
1	1	0	42	0	0	0	1	2	0	0	0	1	0	0	0	0	0	0	0	0	0	0	0	315624
0	0	0	18	0	0	0	1	3	0	0	0	1	0	0	0	0	0	0	0	0	0	0	0	315624
0	0	0	25	0	0	0	1	1	0	0	0	1	0	0	0	0	0	0	0	0	0	0	0	315624
0	0	1	32	0	0	1	1	6	0	0	0	1	0	0	0	0	0	0	0	0	0	0	0	315624
0	0	1	25	0	0	1	0	0	1	1	1	0	1	1	1	1	1	1	1	1	1	1	0	624351
0	0	1	35	0	0	0	0	0	0	0	0	1	0	0	0	0	0	0	0	0	0	0	0	624351
1	1	1	30	0	0	0	1	2	0	0	0	1	0	0	0	0	0	0	0	0	0	0	0	624351
0	0	0	23	0	0	0	1	1	0	0	0	1	0	0	0	0	0	0	0	0	0	0	0	624351
0	0	1	21	0	0	0	0	0	0	0	0	1	0	0	0	0	0	0	0	0	0	0	0	614235
0	0	1	25	0	0	0	1	5	0	0	0	1	0	0	0	0	0	0	0	0	0	0	0	614235
0	0	1	32	0	0	0	1	3	0	0	0	1	0	0	0	0	0	0	0	0	0	0	0	614235
0	0	0	22	0	1	0	1	1	0	0	0	1	0	0	0	0	0	0	0	0	0	0	0	614235
1	0	1	40	0	0	0	1	5	0	0	0	1	0	0	0	0	0	0	0	0	0	0	0	614235
0	0	1	20	0	0	0	1	3	0	0	0	1	0	0	0	0	0	0	0	0	0	0	0	614235
0	0	1	43	0	0	0	1	3	0	0	0	1	0	0	0	0	0	0	0	0	0	0	0	123645
0	0	1	17	0	0	0	1	NA	0	0	0	1	0	0	0	0	0	0	0	0	0	0	0	123645
0	0	1	42	0	0	0	0	0	0	0	0	1	0	0	0	0	0	0	0	0	0	0	0	123645
0	0	1	42	0	0	0	0	0	0	0	0	1	0	0	0	0	0	0	0	0	0	0	0	123645
0	0	0	23	0	1	0	1	8	0	0	0	1	0	0	0	0	0	0	0	0	0	0	0	123645
0	0	0	50	0	0	1	1	3	0	0	0	1	0	0	0	0	0	0	0	0	0	0	0	123645
0	0	0	17	0	0	0	0	0	0	0	0	1	0	0	0	0	0	0	0	0	0	0	0	123645
0	0	1	12	0	0	0	1	3	0	0	0	1	0	0	0	0	0	0	0	0	0	0	0	645213
0	0	0	21	0	0	0	1	3	0	0	0	1	0	0	0	0	0	0	0	0	0	0	0	645213
0	0	0	20	0	1	0	1	3	0	0	0	1	0	0	0	0	0	0	0	0	0	0	0	645213
1	0	0	60	0	0	1	1	5	0	0	0	1	0	0	0	0	0	0	0	0	0	0	0	645213
0	0	1	50	0	0	0	0	0	0	0	0	1	0	0	0	0	0	0	0	0	0	0	0	645213
1	0	1	28	1	0	0	1	4	0	0	0	1	0	0	0	0	0	0	0	0	0	0	0	645213
1	0	0	30	0	0	0	1	5	1	1	0	0	0	0	0	0	0	0	0	0	1	0	0	645213
0	0	0	22	0	1	0	1	3	0	0	0	1	0	0	0	0	0	0	0	0	0	0	0	645213
0	0	0	20	0	0	0	0	0	0	0	0	1	0	0	0	0	0	0	0	0	0	0	0	645213
0	0	1	40	0	0	0	0	0	1	1	0	0	0	0	0	0	0	0	0	0	0	0	0	251346
1	1	1	20	0	0	0	1	1	0	0	0	1	0	0	0	0	0	0	0	0	0	0	0	251346
0	0	1	18	0	0	0	0	0	1	1	0	0	0	0	0	0	0	0	0	0	0	0	0	251346
1	0	0	35	0	0	1	1	6	0	0	0	1	0	0	0	0	0	0	0	0	0	0	0	251346
0	0	1	23	0	0	0	0	0	1	1	0	0	0	0	0	0	0	0	0	0	0	0	0	251346
0	0	1	13	0	0	0	NA	NA	1	1	0	0	0	0	0	0	0	0	0	0	0	0	0	251346
0	0	1	27	0	0	0	1	4	1	1	0	0	0	0	0	0	0	0	0	0	0	0	0	251346
0	0	1	13	0	0	0	1	1	1	1	0	0	0	0	0	0	0	0	0	0	0	0	0	251346
0	0	1	28	0	0	0	1	2	0	0	0	1	0	0	0	0	0	0	0	0	0	0	0	261543
0	0	1	35	1	0	1	1	2	0	0	0	1	0	0	0	0	0	0	0	0	0	0	0	261543
0	0	0	13	0	0	0	0	0	0	0	0	1	0	0	0	0	0	0	0	0	0	0	0	261543
0	0	0	15	0	0	0	0	0	0	0	0	1	0	0	0	0	0	0	0	0	0	0	0	261543
0	0	0	36	0	0	0	0	0	0	0	0	1	0	0	0	0	0	0	0	0	0	0	0	261543
1	0	1	50	1	0	0	1	NA	0	0	0	1	0	0	0	0	0	0	0	0	0	0	0	513624
0	0	1	65	0	0	0	1	NA	0	1	0	0	1	0	1	1	0	0	0	0	0	0	0	513624
0	0	0	30	0	0	0	0	0	0	1	1	0	0	0	1	1	0	0	0	1	1	0	0	513624
0	0	1	32	0	0	NA	0	0	0	1	0	0	0	0	1	1	0	0	0	0	1	1	0	513624
0	0	1	35	NA	0	0	0	0	0	1	0	0	0	0	0	0	1	0	0	0	1	0	0	513624
0	0	1	40	1	0	0	1	1	0	1	1	0	0	0	0	1	0	1	0	0	1	1	0	513624
0	0	1	22	0	0	0	0	0	0	0	0	1	0	0	0	0	0	0	0	0	0	0	0	513624
0	0	1	18	0	0	0	0	0	0	0	0	1	0	0	0	0	0	0	0	0	0	0	0	513624
0	0	0	52	0	0	0	0	0	0	1	0	0	0	0	1	1	0	0	0	1	1	0	0	621543
1	1	1	55	0	0	0	1	2	0	1	0	0	0	0	1	1	0	0	0	0	0	0	0	621543
0	0	1	13	0	0	0	0	0	0	0	0	1	0	0	0	0	0	0	0	0	0	0	0	621543
0	0	1	12	0	0	0	0	0	0	0	0	1	0	0	0	0	0	0	0	0	0	0	0	621543
0	0	0	32	0	1	0	0	0	0	0	0	1	0	0	0	0	0	0	0	0	0	0	0	621543
0	0	1	24	0	0	0	0	0	0	1	0	0	0	0	1	1	0	0	0	0	1	0	0	621543
0	0	1	30	0	0	0	0	0	0	1	0	0	1	0	1	1	0	0	0	0	0	0	0	621543
0	0	1	32	1	0	0	0	0	0	1	0	0	0	0	1	1	0	0	0	1	1	1	0	621543
0	0	1	18	0	0	0	0	0	0	0	0	1	0	0	0	0	0	0	0	0	0	0	0	621543
0	0	0	29	0	1	0	1	2	0	1	0	0	0	0	1	1	0	0	0	0	0	0	0	621543
0	0	1	37	0	0	0	0	0	0	1	0	0	1	0	1	1	0	0	0	0	0	0	0	621543
1	0	1	35	0	0	0	0	0	0	1	1	0	0	0	1	1	0	0	0	0	1	1	0	621543
0	0	0	60	0	1	0	1	2	0	1	0	0	0	0	1	1	0	0	0	1	1	0	0	564213
0	0	1	22	0	0	0	0	0	0	1	0	0	0	0	1	1	0	0	0	0	0	0	0	564213
0	0	0	24	0	0	0	0	0	0	1	0	0	0	0	1	1	0	0	0	0	0	0	0	564213
0	0	1	33	0	0	0	NA	NA	0	0	0	1	0	0	0	0	0	0	0	0	0	0	0	564213
0	0	0	38	0	0	0	0	0	0	1	1	0	0	0	1	1	0	0	0	0	0	0	0	564213
0	0	1	32	0	0	0	1	NA	0	1	0	0	0	0	1	0	0	0	0	1	1	0	0	564213
0	0	1	60	0	0	1	1	NA	0	1	0	0	0	0	1	1	0	0	0	1	0	0	0	564213
0	0	1	29	0	0	0	1	NA	0	1	0	0	0	0	1	1	0	0	0	1	1	0	0	564213
0	0	1	15	0	0	0	0	0	0	0	0	1	0	0	0	0	0	0	0	0	0	0	0	461352
0	0	1	18	0	0	0	1	2	0	0	0	1	0	0	0	0	0	0	0	0	0	0	0	461352
0	0	1	25	1	0	1	1	6	0	0	0	1	0	0	0	0	0	0	0	0	0	0	0	461352
0	0	1	28	1	0	1	1	2	0	0	0	1	0	0	0	0	0	0	0	0	0	0	0	461352
0	0	1	25	0	0	0	1	8	0	0	0	1	0	0	0	0	0	0	0	0	0	0	0	461352
0	0	1	40	0	0	1	0	0	0	0	0	1	0	0	0	0	0	0	0	0	0	0	0	231546
0	0	0	63	0	0	NA	NA	NA	0	0	0	1	0	0	0	0	0	0	0	0	0	0	0	231546
0	0	0	28	0	0	0	0	0	0	0	0	1	0	0	0	0	0	0	0	0	0	0	0	231546
0	0	0	13	0	0	0	0	0	0	0	0	1	0	0	0	0	0	0	0	0	0	0	0	231546
0	0	1	33	0	0	NA	NA	NA	1	1	0	0	0	0	1	0	0	0	0	0	0	0	0	231546
0	0	0	16	0	0	0	1	1	0	1	0	0	0	0	1	0	0	0	0	0	0	0	0	231546
0	0	1	46	0	0	NA	0	0	0	0	0	1	0	0	0	0	0	0	0	0	0	0	0	231546
0	0	0	17	0	0	0	1	1	0	0	0	1	0	0	0	0	0	0	0	0	0	0	0	231546
0	0	1	19	0	0	0	1	1	0	0	0	1	0	0	0	0	0	0	0	0	0	0	0	231546
0	0	1	14	0	0	0	1	NA	0	0	0	1	0	0	0	0	0	0	0	0	0	0	0	231546
0	0	1	25	0	0	1	1	6	0	0	0	1	0	0	0	0	0	0	0	0	0	0	0	321564
1	1	1	30	0	0	1	1	5	0	0	0	1	0	0	0	0	0	0	0	0	0	0	0	321564
0	0	0	70	0	0	0	1	5	0	0	0	1	0	0	0	0	0	0	0	0	0	0	0	321564
0	0	0	22	0	1	0	1	1	0	0	0	1	0	0	0	0	0	0	0	0	0	0	0	321564
0	0	0	30	0	1	0	1	8	0	0	0	1	0	0	0	0	0	0	0	0	0	0	0	321564
1	NA	1	60	0	0	0	1	10	0	0	0	1	0	0	0	0	0	0	0	0	0	0	0	321564
0	0	1	22	0	0	0	0	0	0	0	0	1	0	0	0	0	0	0	0	0	0	0	0	321564
0	0	1	31	0	0	0	0	0	0	0	0	1	0	0	0	0	0	0	0	0	0	0	0	321564
0	0	0	32	0	0	0	1	NA	0	0	0	1	0	0	0	0	0	0	0	0	0	0	0	321564
0	0	0	30	0	0	1	0	0	0	0	0	1	0	0	0	0	0	0	0	0	0	0	0	321564
0	0	0	42	0	0	1	1	12	0	0	0	1	0	0	0	0	0	0	0	0	0	0	0	321564
1	1	1	20	0	0	0	1	2	0	0	0	1	0	0	0	0	0	0	0	0	0	0	0	612534
0	0	1	27	0	0	0	1	2	0	0	0	1	0	0	0	0	0	0	0	0	0	0	0	612534
0	0	0	17	0	0	0	0	0	0	0	0	1	0	0	0	0	0	0	0	0	0	0	0	612534
0	0	0	30	0	0	0	1	4	0	0	0	1	0	0	0	0	0	0	0	0	0	0	0	612534
1	0	0	70	0	0	1	1	6	0	0	0	1	0	0	0	0	0	0	0	0	0	0	0	612534
0	0	1	18	0	0	0	1	1	1	1	0	0	0	0	1	1	0	0	0	0	0	0	0	612534
1	0	1	55	1	0	NA	NA	NA	1	1	0	0	0	0	1	0	0	0	0	0	0	0	0	612534
0	0	0	55	0	0	1	1	4	0	0	0	1	0	0	0	0	0	0	0	0	0	0	0	612534
0	0	0	29	0	0	0	1	1	0	1	0	0	0	0	0	0	0	0	0	0	1	0	0	165234
0	0	0	20	1	1	0	0	0	1	1	0	0	0	0	0	0	0	0	0	0	1	0	0	165234
0	0	0	20	0	0	0	1	1	1	1	0	0	0	0	1	0	0	0	1	0	0	0	0	165234
0	0	1	55	0	0	0	1	NA	0	0	0	1	0	0	0	0	0	0	0	0	0	0	0	165234
0	0	0	18	0	0	0	0	0	1	1	0	0	0	0	0	0	0	0	0	0	1	0	0	165234
0	0	1	27	0	0	0	1	NA	1	1	0	0	0	0	1	0	0	0	0	0	0	0	0	165234
0	0	1	14	0	0	0	0	0	0	0	0	1	0	0	0	0	0	0	0	0	0	0	0	165243
0	0	0	40	0	0	0	0	0	0	0	0	1	0	0	0	0	0	0	0	0	0	0	0	165243
1	1	1	46	0	0	1	0	0	0	0	0	1	0	0	0	0	0	0	0	0	0	0	0	165243
0	0	1	30	0	0	0	0	0	0	0	0	1	0	0	0	0	0	0	0	0	0	0	0	165243
0	0	1	35	0	0	0	0	0	0	0	0	1	0	0	0	0	0	0	0	0	0	0	0	165243
0	0	0	13	0	0	0	0	0	0	0	0	1	0	0	0	0	0	0	0	0	0	0	0	165243
0	0	0	12	NA	0	NA	NA	NA	0	0	0	1	0	0	0	0	0	0	0	0	0	0	0	165243
0	0	0	50	0	0	0	0	0	1	1	0	0	0	0	0	0	0	0	0	0	0	0	0	165243
0	0	0	14	0	0	0	0	0	0	0	0	1	0	0	0	0	0	0	0	0	0	0	0	165243
0	0	1	36	0	0	0	0	0	0	1	0	0	0	0	1	1	0	0	0	1	0	0	0	423651
0	0	1	33	0	0	0	1	6	0	1	0	0	0	0	0	1	0	0	0	0	0	0	0	423651
0	0	1	19	0	0	0	1	NA	0	0	0	1	0	0	0	0	0	0	0	0	0	0	0	423651
0	0	1	15	0	0	0	0	0	0	0	0	1	0	0	0	0	0	0	0	0	0	0	0	423651
0	0	1	33	0	0	NA	NA	NA	0	0	0	1	0	0	0	0	0	0	0	0	0	0	0	423651
0	0	0	16	0	0	NA	NA	NA	0	1	0	0	0	0	0	1	0	0	0	0	0	0	0	423651
0	0	1	13	0	0	NA	0	0	0	0	0	1	0	0	0	0	0	0	0	0	0	0	0	423651
0	0	1	22	0	0	0	0	0	0	0	0	0	0	1	0	0	0	0	0	0	0	0	0	341625
0	0	1	21	0	0	0	1	3	0	0	0	1	0	0	0	0	0	0	0	0	0	0	0	341625
0	0	0	15	NA	0	NA	NA	NA	0	0	0	1	0	0	0	0	0	0	0	0	0	0	0	341625
0	0	1	13	0	0	0	0	0	0	0	0	1	0	0	0	0	0	0	0	0	0	0	0	341625
0	0	0	24	0	1	0	1	4	0	0	0	1	0	0	0	0	0	0	0	0	0	0	0	341625
0	0	0	26	0	1	0	0	0	0	0	0	1	0	0	0	0	0	0	0	0	0	0	0	341625
0	0	0	16	0	0	0	0	0	0	0	0	1	0	0	0	0	0	0	0	0	0	0	0	341625
0	0	1	44	1	0	0	1	4	0	0	0	1	0	0	0	0	0	0	0	0	0	0	0	341625
1	1	0	51	0	1	0	1	4	0	0	0	1	0	0	0	0	0	0	0	0	0	0	0	341625
1	0	1	47	0	0	0	0	0	0	0	0	1	0	0	0	0	0	0	0	0	0	0	0	341625
0	0	0	22	0	0	0	1	2	0	0	0	1	0	0	0	0	0	0	0	0	0	0	0	341625
0	0	1	40	0	0	0	0	0	0	0	1	0	0	1	0	0	0	0	0	0	0	0	0	341625
0	0	1	18	0	0	0	0	0	0	0	0	1	0	0	0	0	0	0	0	0	0	0	0	341625
0	0	0	18	0	0	0	0	0	0	0	0	1	0	0	0	0	0	0	0	0	0	0	0	341625
0	0	1	28	0	0	0	0	0	0	0	0	1	0	0	0	0	0	0	0	0	0	0	0	234516
0	0	1	22	0	0	0	0	0	0	0	0	1	0	0	0	0	0	0	0	0	0	0	0	234516
0	0	1	17	0	0	0	0	0	0	0	0	1	0	0	0	0	0	0	0	0	0	0	0	234516
0	0	0	14	0	0	0	0	0	0	0	0	1	0	0	0	0	0	0	0	0	0	0	0	234516
0	0	1	22	NA	0	NA	NA	NA	0	0	0	1	0	0	0	0	0	0	0	0	0	0	0	234516
0	0	1	18	NA	0	NA	NA	NA	0	0	0	1	0	0	0	0	0	0	0	0	0	0	0	234516
0	0	1	13	0	0	0	0	0	0	0	0	1	0	0	0	0	0	0	0	0	0	0	0	234516
0	0	1	13	0	0	0	0	0	0	0	0	1	0	0	0	0	0	0	0	0	0	0	0	234516
0	0	1	22	0	0	0	0	0	0	0	0	1	0	0	0	0	0	0	0	0	0	0	0	234516
0	0	0	64	0	0	0	0	0	0	0	0	1	0	0	0	0	0	0	0	0	0	0	0	234516
0	0	1	24	1	0	1	1	2	0	0	0	1	0	0	0	0	0	0	0	0	0	0	0	234516
0	0	0	18	NA	0	NA	NA	NA	0	0	0	1	0	0	0	0	0	0	0	0	0	0	0	234516
0	0	1	53	0	0	0	0	0	0	0	0	1	0	0	0	0	0	0	0	0	0	0	0	234516
0	0	0	36	NA	1	NA	0	0	0	0	0	1	0	0	0	0	0	0	0	0	0	0	0	325461
0	0	1	24	NA	0	NA	0	0	0	1	0	0	0	0	0	0	0	0	0	0	1	0	0	325461
0	0	1	45	NA	0	0	0	0	0	0	0	1	0	0	0	0	0	0	0	0	0	0	0	325461
0	0	1	12	0	0	0	0	0	0	0	0	1	0	0	0	0	0	0	0	0	0	0	0	325461
1	0	0	32	0	1	NA	0	0	0	0	0	1	0	0	0	0	0	0	0	0	0	0	0	325461
0	0	1	80	0	0	1	1	5	0	1	0	0	0	0	0	0	0	0	0	0	1	0	0	365214
0	0	0	20	0	1	0	1	4	0	1	0	0	0	0	0	0	0	0	0	0	1	0	0	365214
0	0	1	16	0	0	0	0	0	0	0	0	1	0	0	0	0	0	0	0	0	0	0	0	365214
1	NA	0	61	0	0	0	0	0	0	1	0	0	0	0	0	0	0	0	0	0	1	0	0	365214
0	0	1	20	0	0	0	NA	NA	0	0	0	1	0	0	0	0	0	0	0	0	0	0	0	365214
1	NA	1	51	1	0	1	1	15	0	1	0	0	0	0	0	0	0	0	0	0	1	0	0	365214
0	0	0	22	0	0	0	1	2	0	1	0	0	0	0	0	0	0	0	0	0	1	0	0	365214
0	0	0	16	0	1	0	NA	NA	0	1	0	0	0	0	0	0	0	0	0	0	1	0	0	365214
0	0	1	45	0	0	0	NA	NA	0	0	0	1	0	0	0	0	0	0	0	0	0	0	0	623451
0	0	0	21	0	1	0	1	7	0	0	0	1	0	0	0	0	0	0	0	0	0	0	0	623451
0	0	0	18	0	0	0	0	0	0	0	0	1	0	0	0	0	0	0	0	0	0	0	0	623451
0	0	0	23	0	1	0	1	2	0	0	0	1	0	0	0	0	0	0	0	0	0	0	0	623451
0	0	1	20	0	0	0	NA	NA	0	0	0	1	0	0	0	0	0	0	0	0	0	0	0	623451
0	0	1	13	0	0	0	NA	NA	0	0	0	1	0	0	0	0	0	0	0	0	0	0	0	623451
0	0	0	16	0	0	0	1	14	0	0	0	1	0	0	0	0	0	0	0	0	0	0	0	623451
0	0	0	42	0	0	0	0	0	0	0	0	1	0	0	0	0	0	0	0	0	0	0	0	623451
0	0	1	30	0	0	0	1	3	0	0	0	1	0	0	0	0	0	0	0	0	0	0	0	452316
0	0	1	35	1	0	0	1	NA	0	0	0	1	0	0	0	0	0	0	0	0	0	0	0	452316
0	0	0	38	0	1	1	0	0	0	0	0	1	0	0	0	0	0	0	0	0	0	0	0	452316
0	0	0	18	0	0	0	1	2	0	0	0	1	0	0	0	0	0	0	0	0	0	0	0	452316
1	0	1	28	0	0	1	1	NA	0	0	0	1	0	0	0	0	0	0	0	0	0	0	0	452316
0	0	0	15	0	0	0	1	2	0	0	0	1	0	0	0	0	0	0	0	0	0	0	0	452316
0	0	0	55	0	1	0	1	2	0	0	0	1	0	0	0	0	0	0	0	0	0	0	0	342651
0	0	0	18	0	0	0	1	1	0	0	0	1	0	0	0	0	0	0	0	0	0	0	0	342651
0	0	1	40	1	0	0	1	NA	0	0	0	1	0	0	0	0	0	0	0	0	0	0	0	342651
0	0	1	19	0	0	0	1	NA	0	0	0	1	0	0	0	0	0	0	0	0	0	0	0	342651
0	0	1	19	0	0	0	1	NA	0	0	0	1	0	0	0	0	0	0	0	0	0	0	0	342651
1	0	1	30	0	0	0	0	0	1	1	0	0	0	0	0	0	0	0	0	0	0	0	0	436125
0	0	1	23	0	0	0	0	0	0	0	0	1	0	0	0	0	0	0	0	0	0	0	0	436125
1	NA	0	41	0	1	0	1	4	0	0	0	1	0	0	0	0	0	0	0	0	0	0	0	436125
1	1	0	32	0	1	0	0	0	0	0	0	1	0	0	0	0	0	0	0	0	0	0	0	436125
0	0	1	45	1	0	1	1	12	0	0	0	1	0	0	0	0	0	0	0	0	0	0	0	431526
0	0	0	35	1	0	0	0	0	1	1	0	0	0	0	0	0	0	0	0	0	0	0	0	431526
0	0	1	24	0	0	0	0	0	1	1	0	0	0	0	1	1	0	0	0	0	0	0	0	431526
0	0	0	70	0	0	0	0	0	0	0	0	1	0	0	0	0	0	0	0	0	0	0	0	431526
0	0	1	13	0	0	0	NA	NA	0	0	0	1	0	0	0	0	0	0	0	0	0	0	0	524613
0	0	1	33	0	0	1	1	NA	0	0	0	1	0	0	0	0	0	0	0	0	0	0	0	524613
0	0	0	50	0	0	1	1	NA	0	0	0	1	0	0	0	0	0	0	0	0	0	0	0	524613
0	0	1	28	0	0	0	0	0	1	1	0	0	0	0	1	0	0	0	0	0	0	0	0	524613
0	0	0	20	0	0	0	1	1	1	1	0	0	0	0	0	0	0	0	1	0	0	0	0	651432
0	0	0	26	0	1	0	1	1	0	1	0	0	0	0	0	1	0	0	0	0	1	0	0	651432
0	0	1	70	0	0	0	NA	NA	0	1	0	0	0	0	0	1	0	0	1	1	1	1	0	651432
0	0	0	47	0	0	0	1	1	1	1	0	0	0	0	0	0	0	0	0	0	0	0	0	651432
0	0	1	40	0	0	0	1	3	1	1	0	0	0	0	1	1	0	0	0	1	1	1	0	651432
0	0	0	21	0	1	0	0	0	0	0	0	1	0	0	0	0	0	0	0	0	0	0	0	651432
0	0	1	38	0	0	0	1	1	0	1	1	0	0	0	0	1	1	1	1	0	1	1	0	651432
0	0	0	30	0	0	0	0	0	0	0	0	1	0	0	0	0	0	0	0	0	0	0	0	364251
0	0	1	25	1	0	1	1	NA	0	0	0	1	0	0	0	0	0	0	0	0	0	0	0	364251
0	0	0	39	0	0	0	0	0	0	0	0	1	0	0	0	0	0	0	0	0	0	0	0	364251
0	0	1	18	0	0	0	0	0	0	0	0	1	0	0	0	0	0	0	0	0	0	0	0	364251
0	0	1	16	0	0	0	0	0	0	0	0	1	0	0	0	0	0	0	0	0	0	0	0	364251
0	0	1	22	0	0	0	0	0	0	0	0	1	0	0	0	0	0	0	0	0	0	0	0	364251
0	0	1	30	0	0	0	0	0	0	0	0	1	0	0	0	0	0	0	0	0	0	0	0	364251
0	0	0	19	0	0	0	0	0	0	0	0	1	0	0	0	0	0	0	0	0	0	0	0	534621
0	0	1	18	0	0	0	0	0	0	0	0	1	0	0	0	0	0	0	0	0	0	0	0	534621
0	0	1	25	0	0	0	1	1	0	1	0	0	0	0	0	0	1	0	0	0	1	0	0	534621
0	0	1	18	0	0	0	0	0	0	0	0	1	0	0	0	0	0	0	0	0	0	0	0	534621
0	0	0	30	0	0	0	0	0	0	1	0	0	0	0	1	1	0	0	0	0	0	0	0	534621
0	0	1	30	0	0	1	0	0	0	1	1	0	0	0	1	1	0	0	0	1	1	1	0	534621
0	0	1	35	0	0	0	0	0	0	1	1	0	0	1	1	1	1	0	1	0	0	1	0	534621
0	0	0	65	1	0	1	0	0	1	1	0	0	0	0	1	1	0	0	0	0	0	1	0	534621
0	0	0	25	0	0	0	1	2	0	0	0	1	0	0	0	0	0	0	0	0	0	0	0	234651
0	0	0	36	0	0	0	1	3	1	1	0	0	0	0	0	0	0	0	0	0	0	0	0	234651
0	0	1	45	0	0	0	1	15	0	0	0	1	0	0	0	0	0	0	0	0	0	0	0	234651
0	0	1	28	0	0	0	1	4	1	1	0	0	0	0	0	0	0	0	0	0	0	0	0	234651
0	0	0	38	NA	0	1	1	15	0	0	0	1	0	0	0	0	0	0	0	0	0	0	0	234651
0	0	0	26	0	0	0	1	3	0	0	0	1	0	0	0	0	0	0	0	0	0	0	0	234651
0	0	1	18	0	0	0	0	0	0	1	1	0	0	0	0	1	0	0	0	1	0	1	0	123564
0	0	1	55	0	0	1	1	3	0	1	0	0	0	0	1	0	0	0	0	1	1	1	0	123564
0	0	1	56	0	0	1	0	0	0	1	0	0	0	0	1	0	0	0	0	1	1	1	0	123564
0	0	0	30	0	1	0	1	2	0	1	0	0	0	0	1	1	0	0	0	0	0	1	0	123564
0	0	1	22	0	0	0	1	2	0	0	0	1	0	0	0	0	0	0	0	0	0	0	0	123564
0	0	0	52	1	0	0	1	1	0	1	0	0	0	0	1	1	0	0	0	0	0	0	0	461532
0	0	0	20	0	0	0	0	0	0	0	0	1	0	0	0	0	0	0	0	0	0	0	0	461532
1	0	0	52	0	0	1	0	0	0	0	0	1	0	0	0	0	0	0	0	0	0	0	0	461532
0	0	1	40	0	0	0	NA	NA	0	1	1	0	0	0	0	0	0	0	0	0	1	1	0	461532
0	0	1	22	0	0	0	0	0	0	1	0	0	0	0	1	1	0	0	0	0	0	1	0	461532
0	0	1	20	0	0	NA	0	0	0	1	0	0	0	0	0	1	1	0	0	0	0	1	0	461532
0	0	1	18	0	0	0	1	NA	1	1	0	0	0	0	0	1	0	0	0	0	0	1	0	461532
0	0	0	15	0	0	0	0	0	0	0	0	1	0	0	0	0	0	0	0	0	0	0	0	461532
0	0	1	20	0	0	0	0	0	0	0	0	1	0	0	0	0	0	0	0	0	0	0	0	461532
0	0	1	18	0	0	0	0	0	0	1	1	0	0	0	1	0	0	0	0	0	1	0	0	461532
0	0	1	45	0	0	0	0	0	0	1	1	0	1	0	1	1	0	0	0	0	1	1	0	461532
0	0	1	20	0	0	0	0	0	0	0	0	1	0	0	0	0	0	0	0	0	0	0	0	132645
0	0	1	40	0	0	0	0	0	0	0	0	1	0	0	0	0	0	0	0	0	0	0	0	132645
0	0	1	15	0	0	0	0	0	0	0	0	1	0	0	0	0	0	0	0	0	0	0	0	132645
0	0	1	17	0	0	0	1	1	1	1	0	0	0	0	1	0	0	0	0	0	0	0	0	132645
0	0	1	25	0	0	0	0	0	0	0	0	1	0	0	0	0	0	0	0	0	0	0	0	132645
0	0	0	60	0	0	1	1	2	0	0	0	1	0	0	0	0	0	0	0	0	0	0	0	132645
0	0	1	20	0	0	0	1	4	1	1	0	0	0	0	0	0	0	0	0	0	0	0	0	346521
0	0	0	15	0	0	0	1	1	0	0	0	1	0	0	0	0	0	0	0	0	0	0	0	346521
0	0	1	13	0	0	0	0	0	1	1	0	0	0	0	0	0	0	0	0	0	0	0	0	346521
0	0	1	13	0	0	0	0	0	1	1	0	0	0	0	0	0	0	0	0	0	0	0	0	346521
1	0	0	43	0	0	1	1	3	0	0	0	1	0	0	0	0	0	0	0	0	0	0	0	346521
0	0	1	30	0	0	0	0	0	1	1	0	0	0	0	0	0	0	0	0	0	0	0	0	346521
0	0	1	45	NA	0	1	1	8	1	1	0	0	0	0	0	0	0	0	0	0	0	0	0	346521
0	0	0	36	0	0	NA	1	NA	0	1	0	0	0	0	1	1	0	0	0	0	1	0	0	264153
0	0	1	35	1	0	0	0	0	0	1	0	0	0	0	1	1	0	0	0	0	1	0	0	264153
0	0	1	30	NA	0	NA	0	0	0	1	0	0	0	0	1	1	0	0	0	0	1	0	0	264153
0	0	0	21	0	0	0	1	NA	0	0	0	1	0	0	0	0	0	0	0	0	0	0	0	564213
1	0	0	80	0	1	0	0	0	0	0	0	1	0	0	0	0	0	0	0	0	0	0	0	564213
0	0	0	12	0	1	0	0	0	0	0	0	1	0	0	0	0	0	0	0	0	0	0	0	564213
0	0	1	27	0	0	0	0	0	0	0	0	1	0	0	0	0	0	0	0	0	0	0	0	564213
1	0	1	40	0	0	0	0	0	0	0	0	1	0	0	0	0	0	0	0	0	0	0	0	564213
0	0	1	22	0	0	0	0	0	0	0	0	1	0	0	0	0	0	0	0	0	0	0	0	564213
0	0	1	17	0	0	0	0	0	0	0	0	1	0	0	0	0	0	0	0	0	0	0	0	564213
0	0	1	22	0	0	0	0	0	0	0	0	1	0	0	0	0	0	0	0	0	0	0	0	564213
0	0	1	17	0	0	0	0	0	0	0	0	1	0	0	0	0	0	0	0	0	0	0	0	564213
1	1	1	90	0	0	0	0	0	0	0	0	1	0	0	0	0	0	0	0	0	0	0	0	564213
0	0	0	15	0	0	0	0	0	0	0	0	1	0	0	0	0	0	0	0	0	0	0	0	512364
0	0	0	55	0	0	0	0	0	0	0	0	1	0	0	0	0	0	0	0	0	0	0	0	512364
0	0	1	13	0	0	0	NA	NA	0	0	0	1	0	0	0	0	0	0	0	0	0	0	0	512364
0	0	0	26	0	0	0	0	0	0	0	0	1	0	0	0	0	0	0	0	0	0	0	0	512364
0	0	1	30	0	0	1	0	0	0	1	0	0	0	0	1	1	0	0	0	1	1	1	0	512364
0	0	0	38	0	0	0	1	5	0	0	0	1	0	0	0	0	0	0	0	0	0	0	0	243651
0	0	1	19	0	0	0	1	3	0	0	0	1	0	0	0	0	0	0	0	0	0	0	0	243651
0	0	0	22	0	0	0	1	3	0	0	0	1	0	0	0	0	0	0	0	0	0	0	0	243651
0	0	1	51	0	0	0	1	10	0	0	0	1	0	0	0	0	0	0	0	0	0	0	0	243651
0	0	0	60	0	1	0	1	NA	0	0	0	1	0	0	0	0	0	0	0	0	0	0	0	243651
0	0	1	45	0	0	0	1	12	0	0	0	1	0	0	0	0	0	0	0	0	0	0	0	243651
0	0	1	13	0	0	0	1	NA	0	0	0	1	0	0	0	0	0	0	0	0	0	0	0	243651
0	0	1	18	0	0	0	1	NA	0	0	0	1	0	0	0	0	0	0	0	0	0	0	0	243651
1	1	0	51	0	0	0	1	4	0	0	0	1	0	0	0	0	0	0	0	0	0	0	0	243651
0	0	0	15	0	0	0	1	3	0	0	0	1	0	0	0	0	0	0	0	0	0	0	0	243651
1	0	0	36	0	0	0	1	4	0	0	0	1	0	0	0	0	0	0	0	0	0	0	0	243651
0	0	0	18	0	0	0	1	4	0	0	0	1	0	0	0	0	0	0	0	0	0	0	0	243651
0	0	1	25	0	0	0	1	5	0	0	0	1	0	0	0	0	0	0	0	0	0	0	0	243651
0	0	0	16	0	0	0	NA	NA	0	0	0	1	0	0	0	0	0	0	0	0	0	0	0	523641
1	1	0	32	0	1	0	0	0	0	0	0	1	0	0	0	0	0	0	0	0	0	0	0	523641
0	0	1	55	1	0	0	1	2	0	1	0	0	0	1	1	1	0	1	0	1	0	0	0	523641
1	0	1	32	1	0	0	1	NA	0	1	0	0	0	0	1	1	0	0	0	1	1	0	0	523641
0	0	1	21	0	0	0	1	NA	0	0	0	1	0	0	0	0	0	0	0	0	0	0	0	523641
1	1	1	90	0	0	1	1	NA	1	1	1	0	0	0	0	0	0	1	0	1	1	0	0	523641
0	0	0	24	0	1	0	0	0	0	0	0	1	0	0	0	0	0	0	0	0	0	0	0	523641
0	0	0	34	0	1	0	NA	NA	0	1	1	0	0	0	0	1	0	0	0	1	0	1	0	523641
0	0	1	33	0	0	0	1	NA	0	1	0	0	0	0	1	0	0	0	0	1	1	0	0	523641
0	0	0	26	0	1	0	1	1	0	0	0	1	0	0	0	0	0	0	0	0	0	0	0	146235
0	0	0	24	0	1	0	1	1	0	0	0	1	0	0	0	0	0	0	0	0	0	0	0	146235
1	NA	0	49	0	0	0	1	5	1	1	0	0	0	0	0	0	0	0	0	0	0	0	0	146235
1	0	1	48	0	0	0	1	3	0	0	0	1	0	0	0	0	0	0	0	0	0	0	0	146235
1	1	1	30	0	0	0	1	3	0	0	0	1	0	0	0	0	0	0	0	0	0	0	0	146235
0	0	0	60	0	0	0	1	1	0	0	0	1	0	0	0	0	0	0	0	0	0	0	0	146235
0	0	1	17	0	0	0	1	3	1	1	0	0	0	0	0	0	0	0	0	0	0	0	0	256143
0	0	1	22	0	0	0	1	3	1	1	0	0	0	0	0	0	0	0	0	0	0	0	0	256143
0	0	0	25	0	0	0	1	3	0	0	0	1	0	0	0	0	0	0	0	0	0	0	0	256143
1	1	1	50	0	0	0	1	3	0	0	0	1	0	0	0	0	0	0	0	0	0	0	0	256143
0	0	1	27	0	0	0	0	0	0	0	0	0	0	1	0	0	0	0	0	0	0	0	0	256143
0	0	1	21	0	0	0	1	2	1	1	0	0	0	0	0	0	0	0	0	0	0	0	0	256143
0	0	1	22	1	0	0	1	5	0	0	0	1	0	0	0	0	0	0	0	0	0	0	0	412635
0	0	1	25	0	0	0	1	4	0	0	0	1	0	0	0	0	0	0	0	0	0	0	0	412635
0	0	1	21	0	0	0	1	4	0	0	0	1	0	0	0	0	0	0	0	0	0	0	0	231645
0	0	0	18	0	1	0	1	2	0	0	0	1	0	0	0	0	0	0	0	0	0	0	0	231645
0	0	1	50	0	0	0	1	2	0	0	0	1	0	0	0	0	0	0	0	0	0	0	0	231645
0	0	0	26	0	1	0	1	2	0	0	0	1	0	0	0	0	0	0	0	0	0	0	0	231645
0	0	1	45	0	0	0	0	0	1	1	0	0	0	0	0	0	0	0	0	0	0	0	0	145236
0	0	0	28	0	0	0	0	0	0	0	0	1	0	0	0	0	0	0	0	0	0	0	0	362541
0	0	0	55	0	0	0	1	NA	0	0	0	1	0	0	0	0	0	0	0	0	0	0	0	362541
0	0	1	62	0	0	0	1	15	0	0	0	0	0	1	0	0	0	0	0	0	0	0	0	362541
0	0	1	50	0	0	1	NA	NA	0	0	0	1	0	0	0	0	0	0	0	0	0	0	0	362541
0	0	1	27	0	0	NA	NA	NA	0	0	0	1	0	0	0	0	0	0	0	0	0	0	0	362541
0	0	1	18	0	0	NA	NA	NA	1	1	0	0	0	0	0	0	0	0	0	0	0	0	0	362541
0	0	1	33	0	0	0	NA	NA	0	0	0	1	0	0	0	0	0	0	0	0	0	0	0	362541
0	0	1	22	0	0	0	0	0	0	0	1	0	0	0	0	0	0	0	0	0	0	0	0	362541
0	0	1	55	0	0	0	NA	NA	0	0	0	1	0	0	0	0	0	0	0	0	0	0	0	362541
0	0	1	27	0	0	0	0	0	0	1	0	0	0	0	0	0	0	0	0	1	1	0	0	362541
0	0	0	19	0	0	0	0	0	0	0	0	1	0	0	0	0	0	0	0	0	0	0	0	362541
0	0	0	29	0	1	0	0	0	0	0	0	1	0	0	0	0	0	0	0	0	0	0	0	362541
0	0	1	50	0	0	0	1	2	0	0	0	1	0	0	0	0	0	0	0	0	0	0	0	351624
0	0	1	40	0	0	0	NA	NA	0	0	0	1	0	0	0	0	0	0	0	0	0	0	0	351624
0	0	1	19	0	0	0	0	0	0	0	0	1	0	0	0	0	0	0	0	0	0	0	0	351624
0	0	1	22	1	0	1	1	NA	0	0	0	1	0	0	0	0	0	0	0	0	0	0	0	351624
0	0	1	13	1	0	0	0	0	0	0	0	1	0	0	0	0	0	0	0	0	0	0	0	423561
0	0	1	20	0	0	0	0	0	0	0	0	1	0	0	0	0	0	0	0	0	0	0	0	423561
0	0	1	50	0	0	0	0	0	0	0	0	1	0	0	0	0	0	0	0	0	0	0	0	423561
0	0	1	20	0	0	0	0	0	0	0	0	1	0	0	0	0	0	0	0	0	0	0	0	423561
0	0	1	40	0	0	0	0	0	0	0	0	1	0	0	0	0	0	0	0	0	0	0	0	423561
1	1	1	26	1	0	0	1	8	0	0	0	1	0	0	0	0	0	0	0	0	0	0	0	423561
